# Supplementary material for: Biochemical profiling of diabetes disease progression by multivariate vibrational microspectroscopy of the pancreas
Source: Sci Rep. 2017 Jul 27;7:6646. doi: 10.1038/s41598-017-07015-z (PMC5532280; doi:10.1038/s41598-017-07015-z)
Supplement: Supplementary file 2 — Supplementary Dataset 1 [file 41598_2017_7015_MOESM2_ESM.xlsx]

## Sheet: FTIR spectra cell types
Figure 1
Spectra	1799	1797	1795	1793	1791	1790	1788	1786	1784	1782	1780	1778	1776	1774	1772	1770	1768	1766	1764	1763	1761	1759	1757	1755	1753	1751	1749	1747	1745	1743	1741	1739	1737	1736	1734	1732	1730	1728	1726	1724	1722	1720	1718	1716	1714	1712	1710	1709	1707
E_B6_8weeks_r5c3_spectrum0952_0	0.00045858	0.00041985	0.000368993	0.000309168	0.000265533	0.000245503	0.00023833	0.000229923	0.000214939	0.000196904	0.00018029	0.000156438	0.000108533	4.36693e-05	-4.2575e-06	-1.89029e-05	-1.20457e-05	-7.1439e-06	-1.05147e-05	-2.10079e-05	-3.54093e-05	-4.24157e-05	-3.3509e-05	-1.13992e-05	2.54459e-05	8.29865e-05	0.000151494	0.000209579	0.000242907	0.000263006	0.000280753	0.00028766	0.000271828	0.00023481	0.0002007	0.000189355	0.000192289	0.000182356	0.000149686	0.000104938	5.68443e-05	6.41791e-06	-2.72721e-05	-1.73505e-05	4.00973e-05	0.000111489	0.000159608	0.000190875	0.000236068
E_B6_8weeks_r5c3_spectrum0956_0	0.000409939	0.000381545	0.000360244	0.000341442	0.000314362	0.000281537	0.000254191	0.00023608	0.000219819	0.000196221	0.000161936	0.000123304	8.93754e-05	5.94196e-05	2.96272e-05	2.78517e-06	-1.56013e-05	-2.60535e-05	-3.31995e-05	-3.99498e-05	-4.80132e-05	-5.2325e-05	-4.50282e-05	-2.39014e-05	9.04263e-06	5.10777e-05	9.71442e-05	0.000140048	0.000176316	0.000210882	0.000243282	0.000261962	0.000257382	0.000233988	0.000207874	0.000185844	0.000162301	0.000134189	0.000110566	9.68535e-05	8.55043e-05	6.41784e-05	3.82158e-05	2.83172e-05	4.53927e-05	7.92367e-05	0.00010686	0.000127203	0.00015865
E_B6_8weeks_r5c3_spectrum1080_0	0.000398639	0.000400185	0.000390629	0.000363089	0.000324816	0.000291668	0.000269618	0.000250384	0.000227938	0.000199176	0.000163156	0.000125359	9.14522e-05	6.00605e-05	3.14466e-05	6.83372e-06	-1.19047e-05	-2.23625e-05	-2.18607e-05	-1.71093e-05	-2.25222e-05	-3.87325e-05	-5.12023e-05	-4.57997e-05	-1.45101e-05	4.11367e-05	0.00010843	0.000173307	0.000228895	0.000272725	0.000294426	0.000290723	0.00027113	0.000247767	0.000225174	0.000202907	0.000180976	0.000158649	0.000133728	0.000103846	6.88577e-05	3.06154e-05	5.01961e-07	-6.98904e-06	1.14895e-05	4.49331e-05	7.61428e-05	0.000107003	0.000149859
E_B6_8weeks_r5c3_spectrum1269_0	0.000359482	0.000348482	0.000318093	0.000266045	0.000220584	0.000203214	0.000207448	0.000209675	0.000202147	0.000186194	0.000160259	0.000120529	6.41265e-05	1.74799e-06	-3.76081e-05	-3.924e-05	-1.44003e-05	6.66627e-06	1.04933e-05	4.22839e-06	-2.18248e-06	9.09116e-07	1.49395e-05	3.12112e-05	4.37081e-05	5.83082e-05	8.83794e-05	0.000137273	0.000191707	0.000239306	0.000277581	0.000301486	0.000300659	0.000277599	0.000254124	0.000244349	0.000243564	0.000234104	0.000214735	0.000186591	0.000137964	5.40586e-05	-2.48967e-05	-3.30806e-05	4.21998e-05	0.000141351	0.000196494	0.000216067	0.000242114
E_B6_8weeks_r5c3_spectrum2366_0	0.000429981	0.000427445	0.000415215	0.00037851	0.000321354	0.000267423	0.000234384	0.000215496	0.00019902	0.000182464	0.000160828	0.000131378	0.000104658	9.23076e-05	8.49618e-05	6.62774e-05	3.40788e-05	2.71126e-06	-1.85845e-05	-3.09609e-05	-4.19239e-05	-5.39059e-05	-5.83572e-05	-3.99489e-05	1.10275e-05	8.40618e-05	0.000161477	0.000228854	0.000277578	0.000312028	0.000341425	0.000372192	0.000401891	0.00040652	0.000363377	0.000284793	0.000203718	0.000148774	0.000113957	9.34115e-05	8.93194e-05	9.04703e-05	7.0126e-05	3.12056e-05	4.48855e-06	1.575e-05	5.17005e-05	9.26027e-05	0.000141881
E_B6_8weeks_r5c3_spectrum2906_0	0.000372416	0.000350531	0.000322855	0.000288555	0.000258387	0.000241917	0.000234815	0.000222429	0.000200294	0.000172233	0.000141584	0.000107805	6.62724e-05	1.59815e-05	-2.6714e-05	-4.31434e-05	-3.23346e-05	-1.72542e-05	-1.5245e-05	-2.34236e-05	-3.14925e-05	-3.08093e-05	-2.13355e-05	-7.77341e-06	1.17771e-05	4.62164e-05	9.67552e-05	0.000152255	0.000200976	0.000241861	0.000271617	0.00028149	0.000271697	0.000254572	0.000237051	0.000216715	0.000189401	0.000160914	0.000138528	0.000119606	9.70941e-05	7.03189e-05	5.37353e-05	6.15344e-05	9.35978e-05	0.000133686	0.000164924	0.000189384	0.000224239
E_B6_8weeks_r5c3_spectrum3285_0	0.000393478	0.000367875	0.000347828	0.000332719	0.000315527	0.000293557	0.000269773	0.000248639	0.000231352	0.000214229	0.000191041	0.000161883	0.000131905	9.9789e-05	6.29735e-05	2.65511e-05	2.02528e-06	-3.98057e-06	2.2054e-07	-3.28742e-06	-2.24039e-05	-4.43934e-05	-5.24895e-05	-4.39348e-05	-1.83428e-05	2.95798e-05	9.24226e-05	0.000152462	0.000199627	0.000238851	0.000269983	0.0002876	0.000293205	0.000286956	0.00025961	0.000211985	0.000158959	0.00012014	9.38417e-05	6.73625e-05	3.52899e-05	3.42433e-06	-1.51616e-05	-1.31454e-05	8.74276e-06	4.14458e-05	7.43266e-05	0.000108266	0.000150021
E_B6_8weeks_r5c3_spectrum3354_0	0.000364729	0.000357189	0.000337716	0.000302917	0.000264962	0.000236833	0.000220609	0.000209782	0.000196469	0.000174639	0.000141376	9.91712e-05	5.6238e-05	2.29168e-05	4.03329e-06	-6.04008e-06	-1.58045e-05	-2.74939e-05	-3.67243e-05	-4.11574e-05	-4.42131e-05	-4.42246e-05	-3.34849e-05	-9.40598e-06	2.239e-05	5.66487e-05	9.52152e-05	0.000141298	0.000194773	0.000250481	0.000294706	0.000315273	0.000318346	0.000318951	0.000312288	0.000285042	0.000233695	0.000180375	0.000146115	0.000131119	0.000117593	8.78284e-05	5.08394e-05	3.5703e-05	6.05847e-05	0.000113792	0.000163164	0.000196744	0.000231655
E_B6_8weeks_r5c3_spectrum3603_0	0.000405054	0.000376053	0.000345007	0.000316496	0.000298657	0.000290618	0.000282066	0.000265241	0.000242908	0.000216634	0.000182413	0.000139712	9.75724e-05	6.62439e-05	4.53123e-05	3.00518e-05	2.0278e-05	1.55099e-05	9.04014e-06	-5.44833e-06	-2.55452e-05	-3.98314e-05	-3.78034e-05	-1.7897e-05	1.57738e-05	5.46074e-05	9.34857e-05	0.000131915	0.000170388	0.000205896	0.000230133	0.000235064	0.000218948	0.00019376	0.000175482	0.000163871	0.000146639	0.000117617	8.81941e-05	6.39658e-05	3.61124e-05	-4.70997e-06	-3.92113e-05	-3.57419e-05	1.00105e-05	6.62372e-05	9.60766e-05	0.000105799	0.000124963
E_B6_8weeks_r5c3_spectrum3797_0	0.000338829	0.000329984	0.000310172	0.00027965	0.000251867	0.000233413	0.000215923	0.000190892	0.000164753	0.000144664	0.000125916	9.8604e-05	5.8809e-05	1.34325e-05	-2.10208e-05	-3.45999e-05	-2.98692e-05	-2.08083e-05	-1.74966e-05	-1.93392e-05	-2.23884e-05	-1.95994e-05	-8.62598e-06	5.60091e-06	2.43963e-05	5.85695e-05	0.000111859	0.000173004	0.000224587	0.000260246	0.000276967	0.000272255	0.000249869	0.000221734	0.000198558	0.000182715	0.000171665	0.000160626	0.00014745	0.000127829	9.59444e-05	4.81687e-05	5.17891e-06	-8.59761e-07	3.7754e-05	9.63365e-05	0.000140291	0.000167877	0.000198852
I_B6_8weeks_r5c3_spectrum0173_0	0.00043695	0.000410155	0.000378261	0.000343372	0.00031525	0.000299808	0.000290481	0.000275525	0.000253963	0.000231274	0.000209335	0.000181811	0.00013667	7.21618e-05	1.24716e-05	-1.86097e-05	-1.9577e-05	-1.56837e-05	-2.34152e-05	-3.4193e-05	-3.71787e-05	-3.12399e-05	-2.48379e-05	-2.30701e-05	-1.93613e-05	-3.04172e-06	2.94599e-05	7.03149e-05	0.000107382	0.000137331	0.000161681	0.000177688	0.000182327	0.000178383	0.000168116	0.000152662	0.00013446	0.000120653	0.000115211	0.00010746	7.99461e-05	3.13881e-05	6.9318e-06	4.61047e-05	0.000139272	0.000236503	0.000301322	0.000340025	0.000369493
I_B6_8weeks_r5c3_spectrum0177_0	0.000488483	0.00046799	0.000446157	0.000415836	0.000377786	0.000346	0.000329883	0.000318605	0.000298632	0.000267277	0.000226115	0.000177167	0.000125475	8.10482e-05	5.30946e-05	3.9032e-05	2.91568e-05	1.56073e-05	-4.65072e-07	-1.52934e-05	-2.79242e-05	-3.61362e-05	-4.03388e-05	-4.43953e-05	-4.48036e-05	-2.9878e-05	5.15265e-06	5.14759e-05	9.28715e-05	0.000122427	0.000143536	0.00015855	0.000163704	0.000152967	0.000131089	0.000111357	0.000100426	9.5934e-05	9.41404e-05	8.84834e-05	6.8593e-05	3.30914e-05	1.5792e-05	4.86629e-05	0.000124987	0.000202424	0.000249002	0.000272286	0.000291586
I_B6_8weeks_r5c3_spectrum0737_0	0.000445884	0.000416761	0.000378894	0.000337364	0.00031222	0.000310298	0.000314864	0.000302898	0.000275977	0.000247487	0.000221557	0.000189703	0.000142791	8.86532e-05	4.91e-05	3.30979e-05	3.28939e-05	3.21272e-05	2.45579e-05	1.05137e-05	-7.65468e-06	-2.18664e-05	-2.64604e-05	-2.55474e-05	-2.29877e-05	-9.98854e-06	2.4289e-05	7.37704e-05	0.000118928	0.000148206	0.000162035	0.000159935	0.000141259	0.000117199	0.000103824	0.000105043	0.000109485	0.000101437	8.05521e-05	5.29286e-05	1.83399e-05	-2.62311e-05	-5.39863e-05	-3.43813e-05	2.86978e-05	9.32081e-05	0.000123857	0.000128984	0.000133496
I_B6_8weeks_r5c3_spectrum0921_0	0.000450963	0.000439186	0.000415278	0.0003843	0.000370053	0.000377821	0.000386589	0.00037293	0.000341776	0.000308989	0.0002789	0.000240649	0.000176239	8.92242e-05	2.41862e-05	1.49081e-05	5.49549e-05	9.7014e-05	0.000108523	9.21937e-05	6.66714e-05	5.31347e-05	5.53229e-05	5.46799e-05	3.95362e-05	2.66472e-05	3.94785e-05	8.00102e-05	0.000128436	0.00017017	0.000200261	0.000205819	0.000171202	0.000113358	8.07494e-05	9.10385e-05	0.00012518	0.000144733	0.000149716	0.000140572	9.5471e-05	-1.43834e-06	-8.7537e-05	-7.96094e-05	2.7457e-05	0.000150464	0.000206696	0.000205264	0.00019153
I_B6_8weeks_r5c3_spectrum1091_0	0.000453556	0.000419962	0.00038209	0.000340961	0.000310007	0.000294497	0.000289971	0.00028749	0.000282384	0.000272104	0.000252113	0.000220367	0.000177378	0.000123018	6.75983e-05	2.85226e-05	1.61549e-05	1.90087e-05	1.37828e-05	-8.02207e-06	-3.56854e-05	-5.01495e-05	-4.22145e-05	-2.11692e-05	1.6715e-06	2.34395e-05	4.73571e-05	7.69652e-05	0.000112557	0.000146798	0.000167986	0.000175313	0.000179582	0.000183675	0.000174049	0.000147529	0.000116163	9.57395e-05	8.64538e-05	7.62411e-05	5.00876e-05	4.30264e-06	-2.94983e-05	-1.73417e-05	4.05253e-05	0.000106951	0.00014584	0.000160818	0.000176819
I_B6_8weeks_r5c3_spectrum1221_0	0.000425795	0.000413561	0.000394624	0.000360885	0.000320288	0.000291051	0.000278907	0.000268138	0.00024932	0.000225027	0.000194814	0.000155955	0.000112921	7.59461e-05	5.12472e-05	3.64858e-05	2.52266e-05	1.18556e-05	-6.29148e-06	-2.89938e-05	-5.11814e-05	-6.14346e-05	-5.27712e-05	-2.90404e-05	5.23781e-06	4.54825e-05	8.34829e-05	0.000111442	0.000128729	0.000143318	0.000158213	0.000171268	0.000184645	0.000198828	0.000196893	0.000169603	0.000124724	8.8447e-05	7.19787e-05	6.44703e-05	4.93592e-05	1.98069e-05	9.00363e-07	2.26568e-05	8.58936e-05	0.000158718	0.000210271	0.000241989	0.000272997
I_B6_8weeks_r5c3_spectrum1365_0	0.000401718	0.000382196	0.000353843	0.000318806	0.000293075	0.00027992	0.00026929	0.000252965	0.000232904	0.000210347	0.000182459	0.000145962	9.79513e-05	4.27178e-05	7.55733e-07	-1.17728e-05	1.71405e-06	1.49933e-05	7.72182e-06	-1.72862e-05	-4.27965e-05	-5.13422e-05	-4.06049e-05	-2.26883e-05	-3.6096e-06	2.23379e-05	6.18067e-05	0.000111966	0.000162231	0.000205556	0.000235598	0.00024373	0.000224666	0.000188599	0.000162509	0.00016149	0.00017927	0.000192427	0.000195526	0.000195223	0.000187959	0.000161867	0.000139976	0.000163737	0.000243074	0.000339031	0.000401723	0.000426443	0.000438425
I_B6_8weeks_r5c3_spectrum1444_0	0.000429292	0.000411318	0.000383936	0.000347157	0.00031662	0.000301455	0.000294219	0.000279517	0.000253117	0.000220053	0.000185051	0.000146372	9.58898e-05	3.41744e-05	-1.55672e-05	-3.27674e-05	-1.95551e-05	-3.23507e-06	-3.08756e-06	-1.73352e-05	-3.48268e-05	-4.16868e-05	-3.42364e-05	-2.34678e-05	-1.94946e-05	-1.45257e-05	7.80863e-06	4.85238e-05	9.08434e-05	0.000122374	0.000144896	0.000157196	0.000148838	0.000121965	0.000102181	0.000105216	0.000125319	0.000143484	0.000160801	0.000176429	0.000176341	0.000156078	0.000152943	0.000200993	0.000294055	0.000386878	0.000441342	0.000462886	0.000481049
I_B6_8weeks_r5c3_spectrum1986_0	0.000453371	0.000429861	0.000398567	0.00035597	0.000314988	0.000291002	0.000282003	0.000268313	0.000242905	0.000213137	0.000182712	0.000149822	0.000118999	9.63454e-05	7.33627e-05	4.17771e-05	8.77408e-06	-9.46239e-06	-9.48934e-06	-3.39495e-06	-4.75437e-06	-1.64243e-05	-2.94564e-05	-3.19552e-05	-1.86283e-05	7.2203e-06	4.01217e-05	7.671e-05	0.000116304	0.00015467	0.000177502	0.000175294	0.000157481	0.000140766	0.000125786	0.000105853	7.95355e-05	5.51152e-05	3.17743e-05	5.18296e-06	-2.31872e-05	-4.47521e-05	-4.28681e-05	-1.47069e-05	2.7385e-05	6.49312e-05	9.21291e-05	0.000117659	0.000147368
I_B6_8weeks_r5c3_spectrum2507_0	0.000403698	0.00037695	0.000344305	0.000307594	0.000278025	0.000264961	0.000264796	0.000263479	0.000254236	0.000235773	0.000207965	0.000171706	0.000125492	7.17741e-05	2.74579e-05	6.02455e-06	5.16368e-06	6.99278e-06	-7.03144e-07	-1.89696e-05	-4.23601e-05	-5.83699e-05	-5.984e-05	-5.24232e-05	-3.72242e-05	-2.99033e-06	5.10475e-05	0.000107532	0.000147604	0.000174229	0.000196115	0.000210072	0.00021008	0.000196621	0.000174342	0.000149382	0.000127606	0.00011542	0.000115332	0.000120905	0.000120969	0.000108562	9.96842e-05	0.000118022	0.000167745	0.000226386	0.000269015	0.000299702	0.000335845
[truncated: 418 more columns]

## Sheet: Raman spectra cell types
Figure 1
Spectra	634	635	637	638	639	641	642	643	645	646	648	649	650	652	653	654	656	657	659	660	661	663	664	665	667	668	670	671	672	674	675	676	678	679	681	682	683	685	686	687	689	690	691	693	694	696	697	698	700
E_B6_8weeks_r5c3_spectrum4024_0	0.000694653	0.000738464	0.000762118	0.000790964	0.000798253	0.000812877	0.000811037	0.000807784	0.0007817	0.000737331	0.000668422	0.000587612	0.00051167	0.000450675	0.000412091	0.00037607	0.000340445	0.000305194	0.000280595	0.000270707	0.000282468	0.000299267	0.000328608	0.000353242	0.0003856	0.000396774	0.000425083	0.00042314	0.000413296	0.000374716	0.000334318	0.000299676	0.000244803	0.000208136	0.000177308	0.000166341	0.000150813	0.000123338	9.16167e-05	6.33242e-05	4.89738e-05	3.97361e-05	2.4955e-05	1.60772e-05	1.63234e-06	-5.88026e-06	-1.97363e-06	2.5367e-05	5.9034e-05
E_B6_8weeks_r5c3_spectrum3950_0	0.000850831	0.000897331	0.000912844	0.000926517	0.000921254	0.000932759	0.000931291	0.000923528	0.000891822	0.000836088	0.000758534	0.000668267	0.000590656	0.00052421	0.000479018	0.000434182	0.000396788	0.000361096	0.000333068	0.000322876	0.00033254	0.000349578	0.000378197	0.00040812	0.000442613	0.000450279	0.000461124	0.000457456	0.000445646	0.000414478	0.000365747	0.000328949	0.000272276	0.000231515	0.000194713	0.000181049	0.000164946	0.000141174	0.000112182	8.23583e-05	6.04851e-05	3.38751e-05	1.61712e-05	6.65621e-06	-3.59845e-06	-1.58614e-05	-1.98799e-05	-3.73797e-07	2.56236e-05
E_B6_8weeks_r5c3_spectrum3556_0	0.000918423	0.000960677	0.000979769	0.000992331	0.000987768	0.000989835	0.000995061	0.000994905	0.000966964	0.00090399	0.000816187	0.000724988	0.000644293	0.000574922	0.000526093	0.000484006	0.000448249	0.00040911	0.000381164	0.000369193	0.000380075	0.000404364	0.000429778	0.000453277	0.000475168	0.000489351	0.000502291	0.000496781	0.000480436	0.000451632	0.000405972	0.000353331	0.000284714	0.000238308	0.000208793	0.000200088	0.000179998	0.000151146	0.000111602	8.11352e-05	6.46506e-05	4.31329e-05	2.45464e-05	1.84614e-06	-8.50346e-06	-1.87622e-05	-1.80492e-05	-1.72356e-06	1.93968e-05
E_B6_8weeks_r5c3_spectrum3084_0	0.00082005	0.000865542	0.000894215	0.000916068	0.000916767	0.000928459	0.000945719	0.000962991	0.000942842	0.000883149	0.000788311	0.000694462	0.000610748	0.000541818	0.000493524	0.000451817	0.000425839	0.000391936	0.00036732	0.000347892	0.000348949	0.000364875	0.000375858	0.000391073	0.00039832	0.000408815	0.000410563	0.000399765	0.000377275	0.000351443	0.000317284	0.000280776	0.000233059	0.000201911	0.000173631	0.000162802	0.000142163	0.000121142	8.97196e-05	6.68814e-05	4.82263e-05	3.28822e-05	1.52459e-05	4.46022e-06	-5.99549e-06	-1.26425e-05	-1.34096e-05	-2.06306e-06	1.78542e-05
E_B6_8weeks_r5c3_spectrum2967_0	0.000809261	0.000844104	0.000864443	0.000885461	0.000897056	0.000919091	0.000935383	0.000945158	0.000921883	0.000863857	0.0007711	0.000678185	0.000590115	0.000521618	0.000470012	0.000428516	0.000403021	0.000369335	0.000354573	0.000340984	0.000351019	0.000360297	0.0003664	0.00037231	0.000369811	0.000377425	0.000377533	0.000377026	0.000362193	0.000335353	0.000298036	0.000257886	0.000216583	0.000182056	0.000155095	0.000133132	0.000112272	8.76058e-05	6.54562e-05	4.5897e-05	3.00968e-05	1.54288e-05	3.68488e-06	-4.13619e-06	-1.37581e-05	-1.5986e-05	-5.40046e-06	1.76789e-05	3.67507e-05
E_B6_8weeks_r5c3_spectrum2825_0	0.000831263	0.00088464	0.0009156	0.000935572	0.000937414	0.000943507	0.000952485	0.000946167	0.000914864	0.000851841	0.000768591	0.000679831	0.000592347	0.000524281	0.000472071	0.000426702	0.000390722	0.000357496	0.000339377	0.00032963	0.000337908	0.000347685	0.000366723	0.000388454	0.000415258	0.00042838	0.00043754	0.000428575	0.00040886	0.000372434	0.000332005	0.000288044	0.00024043	0.000203392	0.000179458	0.000168172	0.000149916	0.000124015	9.49385e-05	7.2323e-05	5.54403e-05	3.6119e-05	1.5437e-05	1.03847e-06	-5.22186e-06	-1.33381e-05	-8.20458e-06	-1.17355e-07	1.84698e-05
E_B6_8weeks_r5c3_spectrum2659_0	0.000654621	0.000688108	0.000711738	0.000737937	0.000755259	0.000784212	0.000808665	0.000822127	0.000807285	0.000751998	0.000664552	0.000567885	0.000482641	0.00042422	0.000382038	0.000348655	0.00032767	0.00029751	0.000282976	0.000263102	0.000273492	0.000277576	0.000275319	0.000260853	0.000242241	0.000241849	0.000241586	0.000244239	0.000240307	0.000223903	0.000200065	0.000167607	0.000146039	0.000127378	0.000111488	9.54087e-05	8.03049e-05	5.87024e-05	3.69733e-05	2.2504e-05	1.32812e-05	2.81099e-06	-6.89624e-06	-6.56014e-06	-7.86364e-06	5.01775e-06	1.42486e-05	4.43614e-05	5.98713e-05
E_B6_8weeks_r5c3_spectrum2371_0	0.000707165	0.000750747	0.000781333	0.000806472	0.000809092	0.000830987	0.000851167	0.000877116	0.000859772	0.000802638	0.000708074	0.000615619	0.000536429	0.000472155	0.000428536	0.000389738	0.000364849	0.000329746	0.000302654	0.000281256	0.00027989	0.000292148	0.000296176	0.000302961	0.000301776	0.000304179	0.000298021	0.000286527	0.000266409	0.0002514	0.000223009	0.000200311	0.000164875	0.00014158	0.00011377	0.000102912	9.41873e-05	8.05729e-05	5.74986e-05	3.40528e-05	1.98637e-05	7.76878e-06	1.26941e-06	1.02751e-06	-5.59821e-06	-1.06614e-05	-1.16783e-05	1.16919e-05	4.17954e-05
E_B6_8weeks_r5c3_spectrum1681_0	0.000748381	0.000773636	0.000792898	0.000823571	0.000850263	0.000881826	0.000888203	0.000898814	0.000873765	0.000827946	0.000736384	0.000649493	0.000559764	0.000486237	0.000432799	0.000396226	0.00037906	0.000348137	0.000337617	0.000324403	0.000338141	0.000346912	0.000355753	0.000355824	0.00034558	0.000349872	0.000350277	0.000353227	0.000338954	0.000311755	0.000273231	0.000236746	0.000197712	0.00016775	0.000139398	0.000115013	9.50039e-05	7.48424e-05	6.0157e-05	4.74043e-05	3.18753e-05	2.77193e-05	1.76805e-05	1.25179e-05	-9.44357e-06	-1.38042e-05	3.44638e-06	3.77685e-05	6.06047e-05
E_B6_8weeks_r5c3_spectrum0456_0	0.0006488	0.000687792	0.000711843	0.000736178	0.000743884	0.000771384	0.000789898	0.000805731	0.000795242	0.000750738	0.000666481	0.000564521	0.000478977	0.000418673	0.000378629	0.000343697	0.000325965	0.000294983	0.00027866	0.000259708	0.000274908	0.000293086	0.000297551	0.000288395	0.000271181	0.000273662	0.000280153	0.000288811	0.000288868	0.000278953	0.000252555	0.000222927	0.00019396	0.000177914	0.000160619	0.000145335	0.000126105	9.85904e-05	7.10182e-05	4.89025e-05	3.84826e-05	2.01352e-05	1.17151e-06	-5.62855e-06	-8.61866e-06	1.59435e-06	2.33255e-06	2.43458e-05	3.4051e-05
I_B6_8weeks_r5c3_spectrum3196_0	0.000521788	0.000567088	0.000604491	0.000622709	0.000642474	0.000681502	0.000756456	0.000819148	0.000833887	0.000780892	0.000679765	0.000577799	0.000473785	0.00040476	0.000357531	0.000322713	0.000305701	0.000279056	0.000279163	0.000277114	0.000286439	0.000280017	0.000268818	0.000264108	0.00026551	0.000268816	0.000249445	0.000243125	0.000215951	0.000216545	0.000188425	0.000169424	0.000150987	0.000127143	0.000106977	8.61214e-05	8.56249e-05	7.77906e-05	6.39064e-05	3.5083e-05	2.20296e-05	-2.59355e-06	-1.49071e-06	-6.70266e-06	4.7041e-06	1.00345e-05	2.7442e-05	5.3813e-05	8.61926e-05
I_B6_8weeks_r5c3_spectrum2999_0	0.000605987	0.000648667	0.000689661	0.000719011	0.00075578	0.000789658	0.000852031	0.000904028	0.000911394	0.000865483	0.000762838	0.00065826	0.00054606	0.000463487	0.00041076	0.000375949	0.000364918	0.00033652	0.000333102	0.000320719	0.000331739	0.000331733	0.000323413	0.000315314	0.000297344	0.000293031	0.000277247	0.000277108	0.000260658	0.000257224	0.000239904	0.000223625	0.000203131	0.000183105	0.000169761	0.000151825	0.000131879	0.000109199	8.78961e-05	7.14722e-05	5.87868e-05	4.15649e-05	2.13149e-05	-1.48411e-07	-9.16938e-06	-4.52328e-06	2.16691e-05	3.90952e-05	5.71673e-05
I_B6_8weeks_r5c3_spectrum2683_0	0.000433214	0.000480486	0.00052052	0.0005572	0.000580038	0.000616568	0.000661621	0.000699301	0.000699827	0.000659179	0.000580061	0.000486447	0.000393494	0.000330597	0.000293988	0.000264404	0.000242788	0.000212596	0.000198733	0.000192244	0.000204697	0.000211317	0.000216209	0.000222357	0.000232183	0.00023267	0.00022952	0.000231019	0.000221314	0.000218133	0.000198118	0.000189764	0.000174354	0.000151649	0.000130659	0.000117515	0.00011539	0.000100189	7.75551e-05	4.76188e-05	3.87124e-05	2.02262e-05	1.0772e-05	-5.53369e-07	-2.95252e-06	6.30673e-06	1.99413e-05	4.92815e-05	8.08696e-05
I_B6_8weeks_r5c3_spectrum2612_0	0.000625988	0.000663177	0.000699476	0.000728198	0.000771224	0.000806934	0.000858564	0.000892472	0.000887199	0.00083652	0.000739687	0.000642242	0.000532911	0.000452223	0.000396724	0.000361784	0.000344614	0.000313955	0.0003125	0.000305797	0.000322173	0.000318347	0.000314463	0.000308497	0.00029467	0.000290136	0.000275878	0.000279113	0.000265045	0.00025214	0.000227021	0.000202658	0.000180544	0.000152778	0.00013835	0.000115539	9.81637e-05	7.47648e-05	6.04751e-05	4.89281e-05	4.06675e-05	2.9044e-05	1.85414e-05	9.74841e-07	-6.50306e-06	-3.22644e-06	3.40006e-05	6.38588e-05	8.83494e-05
I_B6_8weeks_r5c3_spectrum2036_0	0.000571555	0.000624864	0.000654798	0.000682072	0.000708109	0.000729924	0.000754036	0.000755374	0.000739872	0.000693529	0.000626072	0.000528955	0.000440705	0.000373747	0.000338581	0.000309739	0.000276957	0.000244989	0.000219222	0.000198899	0.000215133	0.000214586	0.000231613	0.000224648	0.000227292	0.000208498	0.000220042	0.000230568	0.000249154	0.000241767	0.000228775	0.000219652	0.000193406	0.000174921	0.000165809	0.000163099	0.000150915	0.000113913	8.51455e-05	6.83858e-05	6.42848e-05	4.45242e-05	1.36333e-05	5.10467e-07	-4.73005e-06	5.13666e-06	2.05694e-05	5.21921e-05	7.56187e-05
I_B6_8weeks_r5c3_spectrum1313_0	0.000619643	0.000680289	0.000721798	0.000736254	0.000746524	0.000766475	0.000824446	0.000864207	0.000864652	0.000803977	0.000708711	0.000603669	0.000506831	0.000432334	0.000385311	0.000349476	0.000325866	0.000291343	0.000270876	0.00025632	0.000268078	0.000280973	0.00028426	0.000288567	0.000284846	0.000283388	0.000271433	0.000268976	0.000257444	0.000259569	0.00024142	0.000223195	0.000190642	0.000165156	0.000153342	0.000147914	0.000137425	0.000112418	8.67135e-05	6.35652e-05	5.81723e-05	2.96145e-05	1.03037e-05	-8.89993e-06	1.63599e-07	3.11269e-06	1.65279e-05	2.8897e-05	5.19606e-05
I_B6_8weeks_r5c3_spectrum1305_0	0.000589868	0.000647568	0.00070019	0.000725135	0.00073297	0.000755511	0.000813207	0.000864357	0.00087068	0.000817389	0.000717414	0.000610305	0.000507701	0.000437864	0.000391651	0.000352227	0.0003333	0.000301764	0.00028957	0.000279277	0.000283089	0.000293272	0.000286816	0.000287294	0.00028697	0.000289729	0.000271293	0.000258848	0.000232177	0.000237334	0.000215742	0.000197225	0.000178442	0.000163608	0.000150731	0.000143715	0.000138379	0.000125717	9.52386e-05	6.38375e-05	5.24689e-05	2.61895e-05	1.28883e-05	-8.1981e-06	-1.56313e-06	8.1963e-07	6.70428e-06	1.28298e-05	3.15604e-05
I_B6_8weeks_r5c3_spectrum0862_0	0.000542379	0.000595931	0.000643118	0.000680533	0.000693694	0.000721653	0.000754621	0.000781223	0.000778057	0.000740529	0.000659049	0.00055418	0.000453164	0.000388321	0.000347256	0.000308504	0.000291809	0.000264629	0.000254008	0.000244008	0.000253839	0.000266961	0.000269227	0.000272343	0.000278514	0.000279972	0.000272488	0.000269859	0.000257284	0.000255056	0.000233325	0.000219533	0.000213044	0.000204203	0.000188997	0.000179237	0.000167753	0.000152256	0.000120635	9.06773e-05	7.38896e-05	4.61172e-05	2.02704e-05	-9.63149e-07	-6.62709e-06	2.50988e-06	1.82703e-06	5.78997e-06	1.17768e-05
I_B6_8weeks_r5c3_spectrum0856_0	0.000546621	0.000592681	0.000631999	0.000654285	0.00068213	0.0007177	0.000778876	0.000823214	0.000823454	0.00076623	0.000668138	0.000568109	0.000467976	0.000394823	0.000345297	0.000311453	0.000293547	0.000262778	0.00025445	0.000246542	0.000258687	0.000259424	0.000254466	0.000252566	0.000242151	0.000239641	0.000218894	0.000218468	0.00020138	0.000198972	0.000175267	0.00015658	0.000137055	0.000112256	9.61952e-05	7.83263e-05	7.03763e-05	5.48984e-05	4.20429e-05	2.63283e-05	2.08026e-05	3.89899e-06	1.67566e-06	-7.15784e-06	-1.8957e-07	4.9577e-06	3.34373e-05	6.32316e-05	9.36714e-05
I_B6_8weeks_r5c3_spectrum0537_0	0.000630781	0.00067561	0.000712573	0.000732692	0.000773161	0.000809337	0.000867758	0.000913038	0.000914735	0.000868948	0.000766656	0.000664402	0.000550855	0.000457979	0.000397342	0.000362104	0.000352261	0.00031981	0.000315193	0.000304264	0.000326156	0.00033463	0.000334283	0.000330429	0.000306681	0.000300712	0.000285153	0.00029066	0.000277073	0.000269863	0.000247304	0.000229441	0.000196661	0.000171036	0.000158512	0.000138431	0.000116064	8.77499e-05	7.81951e-05	6.94217e-05	6.22559e-05	4.46025e-05	2.39555e-05	2.70991e-06	-6.01866e-06	-9.61802e-06	2.52063e-05	4.55495e-05	6.88223e-05
[truncated: 954 more columns]

## Sheet: FTIR spectra ObOb vs Control
Figure 2 & Supplementary Figure 4
Spectra	1799.15	1797.22	1795.29	1793.37	1791.44	1789.51	1787.58	1785.65	1783.72	1781.8	1779.87	1777.94	1776.01	1774.08	1772.15	1770.23	1768.3	1766.37	1764.44	1762.51	1760.58	1758.66	1756.73	1754.8	1752.87	1750.94	1749.01	1747.09	1745.16	1743.23	1741.3	1739.37	1737.44	1735.52	1733.59	1731.66	1729.73	1727.8	1725.87	1723.94	1722.02	1720.09	1718.16	1716.23	1714.3	1712.37	1710.45	1708.52	1706.59
E_Obctrl_3weeks_R4C1_1_1164.0	0.00253926	0.00243908	0.00233891	0.00225648	0.00216788	0.00207347	0.001993	0.00193499	0.00188158	0.00183125	0.00178868	0.00174622	0.0016955	0.001631	0.00154512	0.00144684	0.00135086	0.00125899	0.00117267	0.00109617	0.00102984	0.000975408	0.000927685	0.0008731	0.000815778	0.000777634	0.00076155	0.000766608	0.00080448	0.000867111	0.000918009	0.000929673	0.000885793	0.00080576	0.000711742	0.000615535	0.000539451	0.000502887	0.000479479	0.000459893	0.000462244	0.00047529	0.000477013	0.000469085	0.000445469	0.000393352	0.000323818	0.000252776	0.000175403
E_Obctrl_3weeks_R4C1_1_2372.0	0.000745576	0.000718045	0.000690514	0.000673258	0.000649995	0.000626428	0.000604836	0.000562872	0.000492187	0.00041237	0.00034678	0.000309468	0.000304505	0.000313138	0.000310381	0.000278693	0.000215748	0.000140393	7.81393e-05	2.84114e-05	-8.68572e-06	-2.49277e-05	-1.72548e-05	1.30553e-05	5.06961e-05	9.08884e-05	0.000136494	0.000181334	0.000236138	0.000335236	0.00045838	0.000548233	0.000575699	0.000547878	0.000482181	0.00040355	0.000332594	0.000282968	0.0002563	0.000249041	0.000274332	0.000349954	0.000460121	0.000584722	0.000702744	0.000778443	0.0007894	0.000768091	0.000750217
E_Obctrl_3weeks_R4C1_1_3845.0	0.00278887	0.00271598	0.0026431	0.00259629	0.00252531	0.00243878	0.00235952	0.00229784	0.0022317	0.00216319	0.00212808	0.00213282	0.00213949	0.00212071	0.00207476	0.00200278	0.00190655	0.00179742	0.00170888	0.00164556	0.00156855	0.00147456	0.00139728	0.0013306	0.00126651	0.00125554	0.00130579	0.0013784	0.00146955	0.00158394	0.0016693	0.00167494	0.00159859	0.00147971	0.0013415	0.00120736	0.00111268	0.00107302	0.00103883	0.000974838	0.000904002	0.000864805	0.0008248	0.000767285	0.000728409	0.000717314	0.000689486	0.000640911	0.000586377
E_Obctrl_3weeks_R4C1_1_3911.0	0.000861392	0.000753201	0.00064501	0.000589397	0.000552678	0.000523258	0.00051129	0.000505144	0.000475399	0.000428136	0.000381613	0.000340949	0.000316596	0.000313435	0.000312384	0.000302799	0.00027879	0.000224682	0.000149485	7.91326e-05	2.4139e-05	-7.83995e-06	-2.43912e-05	-3.81931e-05	-1.88344e-05	5.92221e-05	0.000176947	0.000318102	0.000467373	0.000582952	0.000630201	0.000608305	0.000556334	0.000523811	0.000511578	0.00051441	0.000537907	0.000565145	0.000558764	0.000519276	0.000484963	0.000518106	0.000597388	0.00067669	0.000758478	0.000835238	0.000851051	0.000811504	0.00076547
E_Obctrl_3weeks_R4C1_1_4038.0	0.000113575	9.44186e-05	7.52619e-05	7.07539e-05	7.13001e-05	6.89063e-05	5.9714e-05	4.10674e-05	1.35225e-05	-1.25929e-05	-2.87651e-05	-3.51549e-05	-3.01128e-05	-1.29115e-05	3.78723e-06	1.48521e-05	2.50755e-05	3.31702e-05	3.73381e-05	4.60115e-05	6.69254e-05	0.000101359	0.000144723	0.00019649	0.00027477	0.000392813	0.000539503	0.000702925	0.000876555	0.00103697	0.00115177	0.00121296	0.0012434	0.00127113	0.00129804	0.00133537	0.00140039	0.00148731	0.00157076	0.00165088	0.00175025	0.00189467	0.00206217	0.0022326	0.00240749	0.00256998	0.00269335	0.00279756	0.00289877
E_Obctrl_3weeks_R5C3_1_0161.0	0.000787228	0.000744368	0.000701508	0.000668647	0.000632786	0.000592684	0.000555654	0.000518352	0.000477959	0.000443819	0.00041564	0.000381813	0.000340189	0.00030051	0.0002641	0.000231573	0.000206153	0.000182694	0.000151981	0.000116639	8.29201e-05	5.48445e-05	3.20151e-05	8.94433e-06	-9.90025e-06	-1.35171e-05	-1.73948e-06	2.30688e-05	5.7753e-05	9.01634e-05	0.00010423	9.0179e-05	5.5526e-05	2.5539e-05	5.80007e-06	-4.39494e-06	1.75364e-06	2.31004e-05	4.17119e-05	5.15977e-05	5.80078e-05	8.25072e-05	0.000132288	0.000194941	0.000264805	0.000337562	0.000397805	0.000439906	0.000469616
E_Obctrl_3weeks_R5C3_1_0673.0	0.000793465	0.000744243	0.00069502	0.000661153	0.000627391	0.000594287	0.000566685	0.00053725	0.000498921	0.000459377	0.000420982	0.000372826	0.000313344	0.00025934	0.000217465	0.000189204	0.000174901	0.000164281	0.000146324	0.000123329	9.83944e-05	7.7666e-05	6.43102e-05	4.9068e-05	3.1659e-05	2.29257e-05	2.49115e-05	3.67767e-05	5.63859e-05	7.64648e-05	8.43935e-05	6.57784e-05	2.62879e-05	-3.95062e-06	-2.25793e-05	-3.24471e-05	-2.18937e-05	8.49503e-06	3.35987e-05	4.29237e-05	3.78056e-05	4.46403e-05	7.76598e-05	0.000125814	0.000187315	0.000259485	0.000317173	0.000349196	0.000363996
E_Obctrl_3weeks_R5C3_1_0729.0	0.000689463	0.00065397	0.000618477	0.000594956	0.000574185	0.000552191	0.000528397	0.000497135	0.000458752	0.000422823	0.000388864	0.0003482	0.000302706	0.000261909	0.000224953	0.000194247	0.000174016	0.000157971	0.000136861	0.000110859	8.42904e-05	6.3904e-05	4.72999e-05	2.39429e-05	3.27097e-06	2.95717e-06	2.13844e-05	5.49346e-05	0.00010299	0.000152598	0.000179847	0.000166327	0.000117264	6.86617e-05	3.33809e-05	1.59596e-05	2.94623e-05	7.21644e-05	0.000112993	0.000137699	0.000147758	0.000167296	0.000212636	0.000274483	0.000347675	0.000428461	0.000494185	0.000532364	0.00055276
E_Obctrl_3weeks_R5C3_1_0927.0	0.000687786	0.00063861	0.000589434	0.000558259	0.000530014	0.00050311	0.000479326	0.000448487	0.000408369	0.000373207	0.000343753	0.000309954	0.000273855	0.000242548	0.000211218	0.000184089	0.00016729	0.000150857	0.000124343	9.32193e-05	6.15284e-05	3.28512e-05	1.00846e-05	-9.34814e-06	-1.96306e-05	-1.19831e-05	9.87778e-06	3.97096e-05	7.28526e-05	0.000101249	0.000111776	9.25059e-05	5.45485e-05	3.10401e-05	2.18205e-05	2.19897e-05	4.2242e-05	8.06549e-05	0.000108326	0.00011268	9.65751e-05	9.35187e-05	0.000124022	0.000174653	0.00024051	0.000320768	0.000390839	0.00043534	0.000461762
E_Obctrl_3weeks_R5C3_1_1379.0	0.000847722	0.000796207	0.000744693	0.000704632	0.000666256	0.000631881	0.000602425	0.000571561	0.000537265	0.000503452	0.000465902	0.000416291	0.000358453	0.000304129	0.000256446	0.000217685	0.000186664	0.000155822	0.000123899	9.45123e-05	6.83823e-05	4.98185e-05	3.53976e-05	1.04673e-05	-1.82674e-05	-2.96197e-05	-1.87471e-05	1.15296e-05	5.87605e-05	0.000113019	0.000151546	0.000152	0.000119181	8.6068e-05	5.54274e-05	2.96639e-05	2.98032e-05	5.84334e-05	8.40778e-05	9.48208e-05	9.57923e-05	0.000116095	0.000168631	0.000238628	0.000322042	0.000415448	0.000489642	0.00053066	0.000550341
E_Obctrl_3weeks_R6C3_1_0099.0	0.000800972	0.000758556	0.00071614	0.000672894	0.000623025	0.000571624	0.000523724	0.000477544	0.000432074	0.00039138	0.000356256	0.000323164	0.000290635	0.000259861	0.000230355	0.00019872	0.000161394	0.000119028	7.69666e-05	3.85925e-05	6.53612e-06	-1.57289e-05	-2.76698e-05	-3.29229e-05	-3.11486e-05	-1.46446e-05	2.18354e-05	7.26148e-05	0.00012394	0.000168529	0.00020054	0.000207487	0.000185174	0.000150945	0.00011501	7.50369e-05	3.84423e-05	1.86207e-05	1.38932e-05	2.019e-05	4.57049e-05	9.57188e-05	0.000157408	0.000221684	0.000283993	0.000335901	0.000377536	0.000423819	0.00048196
E_Obctrl_3weeks_R6C3_1_1861.0	0.000675089	0.000658685	0.000642281	0.000617097	0.000583439	0.000542854	0.00049614	0.000447432	0.0004065	0.000376129	0.000353227	0.000335172	0.000318523	0.000295196	0.000263945	0.00022828	0.000186618	0.000139149	9.80287e-05	6.93191e-05	4.78781e-05	3.04545e-05	1.89714e-05	1.11536e-05	3.05189e-06	1.73339e-06	1.48569e-05	3.87303e-05	6.59355e-05	9.54341e-05	0.000124072	0.000142022	0.000137019	0.000111345	7.74825e-05	3.87976e-05	-1.77798e-06	-3.06653e-05	-3.96504e-05	-3.14492e-05	-8.23353e-07	5.38581e-05	0.000115613	0.000171734	0.00021586	0.000241477	0.000252022	0.000264624	0.000290121
E_Obctrl_3weeks_R6C3_1_2188.0	0.000671861	0.000631574	0.000591287	0.00055569	0.000517345	0.000479906	0.000445856	0.000413042	0.0003845	0.000363619	0.000344283	0.0003174	0.000283459	0.000246973	0.000207266	0.000167663	0.000132611	9.98154e-05	6.84399e-05	4.25512e-05	2.23208e-05	6.57105e-06	-6.5716e-06	-1.97411e-05	-2.43107e-05	-1.18931e-05	1.09386e-05	3.7681e-05	6.55293e-05	8.49092e-05	8.71446e-05	7.14189e-05	4.37151e-05	2.02132e-05	5.30722e-06	-1.97999e-06	3.12642e-06	2.19045e-05	4.05928e-05	5.44516e-05	7.39824e-05	0.000115756	0.000173895	0.000235933	0.000299327	0.0003597	0.000407916	0.000448239	0.000486898
E_Obctrl_3weeks_R6C3_1_2247.0	0.00067633	0.000636928	0.000597527	0.00055928	0.000519686	0.000481264	0.000446274	0.000411557	0.00037475	0.000340112	0.000308037	0.000270244	0.000225649	0.000184606	0.000151061	0.000123803	0.000101504	7.95562e-05	5.45637e-05	2.91025e-05	4.97009e-06	-1.46403e-05	-2.53109e-05	-2.95353e-05	-2.8435e-05	-1.60684e-05	7.32429e-06	3.82996e-05	7.57276e-05	0.000113808	0.000138948	0.000142869	0.000127493	0.000101288	6.87536e-05	3.69414e-05	1.76426e-05	2.0618e-05	4.29777e-05	7.72745e-05	0.00012206	0.000179852	0.000241051	0.000298466	0.000354495	0.000406392	0.000449489	0.00049085	0.000538182
E_Obctrl_3weeks_R6C3_1_3333.0	0.00119044	0.00115853	0.00112662	0.00108637	0.00103851	0.000985637	0.00093441	0.000886404	0.000844383	0.000811861	0.000781088	0.000738602	0.000685205	0.000631719	0.00058105	0.000532457	0.000481784	0.000421641	0.000355384	0.000294451	0.00024467	0.00021163	0.000196931	0.000187449	0.000174806	0.000167079	0.000168821	0.000177311	0.000188899	0.000198712	0.000194072	0.000162181	0.000106811	5.2128e-05	7.77285e-06	-2.49478e-05	-3.93426e-05	-3.03149e-05	-1.36629e-05	-5.51871e-06	1.43769e-06	3.28182e-05	7.38289e-05	0.000105274	0.000134238	0.000155011	0.000140125	0.000104005	7.59573e-05
E_Obctrl_9weeks_r4c4_1_1039.0	0.0018026	0.00172264	0.00164269	0.00157882	0.00152445	0.00147618	0.00143344	0.00138811	0.00133148	0.00126838	0.00120267	0.00112923	0.00104815	0.00097303	0.000909649	0.000855961	0.00081042	0.000769981	0.000727575	0.000677863	0.000622105	0.000570706	0.000526316	0.000476232	0.000417213	0.000360338	0.000307211	0.000254739	0.000206657	0.000168153	0.000130935	7.99377e-05	1.88286e-05	-2.56193e-05	-5.03726e-05	-6.14865e-05	-5.39062e-05	-2.8957e-05	-9.15195e-06	-5.28463e-07	1.39063e-05	6.27787e-05	0.000136637	0.000213993	0.000294343	0.00037506	0.000438471	0.000489581	0.000537925
E_Obctrl_9weeks_r4c4_1_1227.0	0.000712472	0.000669978	0.000627483	0.000589738	0.000552931	0.00052012	0.00049211	0.000464235	0.000435994	0.000409508	0.00037993	0.000341742	0.000300219	0.000262234	0.000227113	0.000195568	0.000167541	0.000138462	0.000107801	8.03093e-05	5.79022e-05	4.013e-05	2.62734e-05	1.42289e-05	1.9634e-06	-8.71324e-06	-1.45351e-05	-1.73733e-05	-2.00855e-05	-2.24545e-05	-2.71198e-05	-3.3946e-05	-3.35999e-05	-2.53587e-05	-1.37173e-05	6.6088e-06	3.95953e-05	8.15117e-05	0.000131448	0.00019092	0.000267998	0.000378321	0.000507419	0.000640924	0.000780745	0.000918588	0.00103859	0.00115337	0.00127825
E_Obctrl_9weeks_r4c4_1_1359.0	0.000766962	0.000709273	0.000651585	0.000610728	0.000572674	0.0005415	0.000517075	0.000488761	0.000453267	0.000419076	0.000388304	0.0003554	0.000319271	0.000283788	0.000248223	0.000213847	0.00018203	0.000150441	0.000119554	9.10668e-05	6.44527e-05	4.40239e-05	3.00001e-05	1.39888e-05	-2.5687e-06	-1.32981e-05	-1.88993e-05	-1.834e-05	-1.03541e-05	-1.27487e-07	2.5202e-06	-1.01492e-05	-2.73448e-05	-2.71333e-05	-7.45408e-06	3.40039e-05	9.90446e-05	0.000174718	0.000243853	0.00030871	0.000383544	0.000493871	0.000634813	0.000789617	0.000954593	0.00111928	0.00126387	0.00139365	0.0015173
E_Obctrl_9weeks_r4c4_1_2314.0	0.000389527	0.000350031	0.000310534	0.000284912	0.000264671	0.000247401	0.000230939	0.000209769	0.000183413	0.000158974	0.00014009	0.000124352	0.000109826	9.61885e-05	8.0339e-05	6.11104e-05	3.84386e-05	1.28283e-05	-9.44582e-06	-2.27846e-05	-2.77574e-05	-2.52018e-05	-1.88384e-05	-1.74046e-05	-1.8751e-05	-1.23862e-05	4.28317e-06	2.80886e-05	5.59709e-05	8.1253e-05	9.37162e-05	9.21373e-05	9.33539e-05	0.000114104	0.00015462	0.000216177	0.000297103	0.000385808	0.000472937	0.0005613	0.000661171	0.000794499	0.000957187	0.00113104	0.00131043	0.0014906	0.00166378	0.00183971	0.00202841
E_Obctrl_9weeks_r4c4_1_2633.0	0.000521257	0.000486954	0.000452652	0.000426452	0.000400755	0.000376151	0.000352152	0.000325684	0.000297472	0.000269645	0.000241292	0.000211569	0.000182679	0.00015559	0.000131193	0.000111686	9.28513e-05	6.811e-05	4.23293e-05	2.12356e-05	2.24219e-06	-1.33886e-05	-2.22976e-05	-2.94953e-05	-3.73496e-05	-3.84116e-05	-3.0564e-05	-1.97428e-05	-1.01579e-05	-2.3738e-06	8.1057e-08	-3.55329e-06	-1.24075e-06	1.65037e-05	4.87812e-05	9.89557e-05	0.000166785	0.00024227	0.000319008	0.000398441	0.000491755	0.000621543	0.000775819	0.000937913	0.00110945	0.00128127	0.0014339	0.00158362	0.00175085
E_Obctrl_9weeks_r5c1_1_0260.0	0.00160315	0.00155324	0.00150334	0.00145335	0.00139712	0.00133702	0.00128046	0.0012283	0.00117284	0.00111456	0.00105484	0.000993263	0.000940325	0.000898307	0.000855159	0.00080876	0.000759541	0.000700165	0.000638149	0.00058775	0.000545977	0.000504176	0.000457953	0.000401346	0.000336497	0.000278966	0.000237714	0.000212299	0.000201989	0.000199357	0.000190701	0.000173233	0.000149616	0.000116883	7.79637e-05	3.98382e-05	5.39086e-06	-2.30311e-05	-4.14048e-05	-4.8419e-05	-3.23791e-05	1.58749e-05	7.05905e-05	0.000119079	0.000165812	0.000202711	0.000217265	0.000217698	0.000210293
E_Obctrl_9weeks_r5c1_1_0647.0	0.00211172	0.00209557	0.00207942	0.00205202	0.00199785	0.00192872	0.00184618	0.00175569	0.00168602	0.00165186	0.00163677	0.00161621	0.00158451	0.0015383	0.00146078	0.00135919	0.00125917	0.00116461	0.00107054	0.000991426	0.000929888	0.000870945	0.000808652	0.000744854	0.000687189	0.000652119	0.000631593	0.000603524	0.000574072	0.000552745	0.000516328	0.000452465	0.000373104	0.000296098	0.000215155	0.000134115	7.41052e-05	4.3963e-05	1.83753e-05	-1.07276e-05	-2.22801e-05	3.75282e-06	4.4253e-05	7.57275e-05	9.77171e-05	0.000107342	8.71373e-05	4.51906e-05	8.58943e-06
E_Obctrl_9weeks_r5c1_1_0842.0	0.00191585	0.00185661	0.00179737	0.00176326	0.0017389	0.00171899	0.00169721	0.0016555	0.00159128	0.00152674	0.00146755	0.00139649	0.00131775	0.00125598	0.00120727	0.0011672	0.00113887	0.00110528	0.00105319	0.000994841	0.000931603	0.00087012	0.000822221	0.000771142	0.000702506	0.000631054	0.000561715	0.000493547	0.000436868	0.000399906	0.000372779	0.000331349	0.000267164	0.000212806	0.000167824	0.000124855	0.000109955	0.000132915	0.000143852	0.000121877	8.65595e-05	7.50944e-05	8.32204e-05	8.96114e-05	9.57034e-05	9.99589e-05	7.62904e-05	3.06496e-05	-1.46075e-05
E_Obctrl_9weeks_r5c1_1_1817.0	0.000946956	0.000900539	0.000854123	0.000816729	0.000781718	0.000750673	0.00072359	0.0006939	0.000659873	0.000629091	0.000601205	0.000566071	0.000522927	0.000480296	0.000436973	0.000394647	0.000358827	0.000326058	0.000292705	0.000262112	0.000230649	0.000197142	0.000166695	0.000137289	0.00010849	8.91862e-05	8.22097e-05	8.14481e-05	8.00017e-05	7.39809e-05	5.99862e-05	3.25856e-05	-3.84682e-06	-2.9314e-05	-3.82201e-05	-3.33729e-05	-1.30452e-05	2.17851e-05	5.65282e-05	8.19758e-05	0.000102703	0.000142061	0.000201809	0.000267817	0.000337872	0.0004072	0.00045705	0.000488317	0.000514483
E_Obctrl_9weeks_r5c1_1_3684.0	0.000644288	0.000596425	0.000548563	0.00051872	0.000493819	0.000475436	0.000465674	0.00045278	0.000428647	0.000400193	0.000368154	0.000324591	0.000272761	0.000228137	0.000195364	0.000174818	0.000166415	0.000162244	0.000152177	0.000135328	0.000114343	9.47041e-05	7.69629e-05	5.35365e-05	2.78369e-05	1.09606e-05	3.83517e-06	5.47969e-06	1.60043e-05	2.964e-05	3.44837e-05	2.0217e-05	-5.45701e-06	-1.78169e-05	-1.46306e-05	3.10661e-06	4.33444e-05	0.000102853	0.000159605	0.000203961	0.000238628	0.000288588	0.000363912	0.000452568	0.00054931	0.000647244	0.000725854	0.000782862	0.000828218
E_Obctrl_9weeks_r6c2_1_0170.0	0.000605286	0.000578052	0.000550818	0.000526241	0.000498199	0.000466461	0.000433371	0.000396931	0.000358689	0.000325422	0.000295032	0.000260068	0.000221965	0.000184869	0.000146912	0.000112003	8.3738e-05	5.68813e-05	2.92206e-05	5.5046e-06	-1.29207e-05	-2.45492e-05	-2.74677e-05	-2.52767e-05	-1.94069e-05	-4.20092e-06	2.03289e-05	4.72562e-05	7.09707e-05	9.05955e-05	0.000100875	9.33019e-05	7.00988e-05	4.98108e-05	3.88624e-05	3.54014e-05	4.46989e-05	7.23295e-05	0.00010563	0.000131563	0.000154246	0.000197533	0.000262218	0.000333962	0.000409994	0.000482931	0.000533642	0.000567781	0.000599722
E_Obctrl_9weeks_r6c2_1_0318.0	0.000930692	0.000879427	0.000828161	0.000781103	0.000730673	0.000682438	0.000639406	0.00059954	0.00056028	0.000521097	0.000480731	0.000438569	0.000395647	0.000351379	0.000306915	0.000264199	0.000220185	0.000172842	0.000130046	9.6125e-05	6.78051e-05	4.48608e-05	2.82941e-05	1.16189e-05	-7.11216e-06	-1.67696e-05	-1.22932e-05	4.59294e-07	1.58031e-05	3.17833e-05	4.10619e-05	3.41176e-05	1.40528e-05	-1.35505e-06	-9.72996e-06	-1.68403e-05	-1.83644e-05	-1.17344e-05	-7.48077e-06	-3.84049e-06	1.71509e-05	7.14143e-05	0.000142279	0.000213574	0.000282697	0.000337991	0.000364115	0.000378294	0.000401565
E_Obctrl_9weeks_r6c2_1_0493.0	0.000635849	0.000581776	0.000527702	0.00048529	0.000446089	0.000415126	0.000394625	0.000376565	0.000353089	0.000326142	0.000295651	0.000256999	0.000214196	0.000176983	0.000146038	0.000120252	9.91763e-05	7.78871e-05	5.4756e-05	3.43186e-05	1.71393e-05	3.17039e-06	-7.05619e-06	-1.83245e-05	-3.07456e-05	-3.43304e-05	-2.634e-05	-1.21243e-05	6.46327e-06	2.87335e-05	4.46574e-05	4.71853e-05	4.55487e-05	4.93576e-05	5.03573e-05	4.59998e-05	4.49041e-05	5.11581e-05	6.25342e-05	8.09848e-05	0.000110007	0.000161195	0.000225901	0.000284454	0.000337388	0.000390494	0.000432484	0.000461097	0.000488963
E_Obctrl_9weeks_r6c2_1_0760.0	0.000858219	0.000831254	0.000804288	0.000771877	0.000730331	0.000685747	0.000640991	0.000594961	0.00055293	0.000519288	0.000488973	0.00045515	0.000420309	0.000385762	0.000346156	0.000303573	0.000262795	0.00021989	0.000174653	0.000136355	0.000105072	7.41047e-05	4.51083e-05	2.17706e-05	3.48442e-06	-3.64642e-06	5.85108e-06	2.6586e-05	5.11875e-05	7.51175e-05	9.09032e-05	9.35017e-05	8.23453e-05	6.25525e-05	3.98707e-05	1.55519e-05	-7.98068e-06	-2.24769e-05	-2.58414e-05	-2.35606e-05	-1.12363e-05	2.61468e-05	8.02289e-05	0.000134074	0.000187097	0.000239986	0.000280567	0.000307429	0.000331885
E_Obctrl_9weeks_r6c2_1_1406.0	0.000642476	0.00060389	0.000565303	0.000526368	0.000484115	0.000442276	0.000404195	0.00036964	0.000336331	0.000304374	0.000271583	0.000234706	0.000197978	0.000165449	0.000134953	0.000107616	8.39289e-05	5.83105e-05	3.00158e-05	4.57203e-06	-1.56759e-05	-2.88452e-05	-3.30017e-05	-2.94555e-05	-1.76278e-05	6.79051e-06	4.19603e-05	8.08284e-05	0.000119355	0.000155939	0.000182938	0.000193895	0.000192648	0.000189192	0.000183358	0.000175159	0.000174212	0.000189097	0.000215551	0.000252451	0.000311583	0.0003999	0.000496276	0.000585696	0.000667258	0.000735319	0.000784411	0.000828805	0.000880479
E_ObOb_3weeks_R1C1_1_0167.0	0.00127357	0.00118289	0.00109222	0.00104074	0.000999472	0.000965733	0.000948781	0.000934803	0.000907495	0.000870205	0.000824852	0.000768188	0.00070153	0.000635029	0.000575511	0.000528861	0.000492381	0.000453075	0.000407543	0.000360502	0.000311208	0.00026307	0.000212838	0.00015461	0.000113852	0.000110062	0.000138467	0.000196927	0.000272764	0.000337741	0.000373558	0.000362715	0.000314159	0.000277249	0.000252469	0.000230846	0.000227057	0.000236998	0.000222211	0.000171339	8.1723e-05	8.65036e-06	6.20539e-06	4.78749e-05	0.00011377	0.000203584	0.000268517	0.000270819	0.000237828
E_ObOb_3weeks_R1C1_1_0422.0	0.000888805	0.000813407	0.000738009	0.000685712	0.000639651	0.000596526	0.00056174	0.000527992	0.000485223	0.00043911	0.000389403	0.00032506	0.000248588	0.0001799	0.000125241	8.93003e-05	7.44891e-05	6.59802e-05	4.62356e-05	1.81831e-05	-7.98593e-06	-2.18014e-05	-2.57183e-05	-3.1282e-05	-2.80385e-05	-6.47355e-06	2.57449e-05	7.32922e-05	0.000141893	0.000213636	0.000260973	0.000269155	0.000255393	0.000249781	0.000243988	0.000243726	0.000269607	0.00031139	0.00033571	0.000337662	0.000323628	0.000333594	0.000388211	0.0004719	0.000579525	0.000703378	0.000810945	0.000893894	0.000960612
E_ObOb_3weeks_R1C1_1_0712.0	0.00242984	0.00237042	0.00231099	0.00225747	0.0022268	0.00221658	0.00220661	0.00217622	0.00211498	0.00202597	0.00191698	0.00180533	0.0017224	0.00167682	0.00164899	0.00161275	0.00154789	0.00145215	0.00134991	0.00126187	0.00119784	0.0011667	0.00117038	0.00118281	0.00116024	0.00110177	0.00103526	0.000972	0.000920132	0.000901949	0.000909895	0.000900793	0.00084131	0.000751191	0.000662059	0.000585662	0.000528292	0.000492101	0.000454473	0.000410745	0.000376359	0.000338646	0.000282489	0.000221333	0.000158449	8.39159e-05	1.20222e-05	-3.70331e-05	-6.27098e-05
E_ObOb_3weeks_R1C1_1_1604.0	0.00315187	0.00307756	0.00300325	0.0029209	0.00283623	0.00274961	0.00267235	0.00260088	0.00252256	0.00244194	0.0023547	0.00224926	0.00213687	0.00202879	0.00192388	0.00182835	0.00174323	0.00166284	0.00159544	0.00154259	0.0014932	0.00144717	0.00140378	0.0013478	0.00128051	0.00122201	0.00118482	0.00117673	0.0011997	0.00123608	0.00125398	0.00123351	0.00118116	0.00111099	0.00102657	0.000943721	0.000872254	0.000797498	0.000709731	0.000613926	0.00050778	0.000410262	0.000338243	0.000286486	0.000252889	0.000232843	0.000198855	0.000138014	6.51133e-05
E_ObOb_3weeks_R1C1_1_1742.0	0.00126207	0.00119565	0.00112922	0.00107784	0.0010329	0.000991576	0.000949689	0.000895883	0.000832477	0.000770008	0.000704342	0.000628805	0.000550636	0.000479265	0.000412921	0.000357208	0.000318347	0.000286654	0.000250264	0.000213307	0.000181687	0.000157196	0.000135698	0.000111872	9.83455e-05	0.000107531	0.000133592	0.000174483	0.000229214	0.000277393	0.000291298	0.000262199	0.000213174	0.000173192	0.000139527	0.000118762	0.00012229	0.000133304	0.000124005	9.26179e-05	3.7996e-05	-1.43448e-05	-3.70337e-05	-3.34723e-05	-8.94834e-06	2.90696e-05	5.29629e-05	4.94965e-05	3.06366e-05
E_ObOb_3weeks_R2C1_1_3261.0	0.000676261	0.000641305	0.000606349	0.00056717	0.000520113	0.000468669	0.000416167	0.000366261	0.000322594	0.000285999	0.000254036	0.000222417	0.000188962	0.000153306	0.000117081	8.24928e-05	4.92537e-05	1.78133e-05	-9.7791e-06	-3.37173e-05	-4.977e-05	-5.16793e-05	-3.78053e-05	-4.53965e-06	5.2598e-05	0.000127916	0.000213318	0.000304792	0.000397533	0.000486385	0.000563967	0.000621814	0.000655528	0.000665572	0.000654246	0.000630509	0.000607565	0.000597827	0.000605991	0.000632144	0.000682286	0.000758374	0.000842395	0.00092208	0.000999056	0.00107594	0.00116008	0.00126388	0.00138881
E_ObOb_3weeks_R2C1_1_3321.0	0.000913144	0.000864616	0.000816088	0.000769865	0.000719397	0.000668858	0.00061765	0.000561505	0.000504003	0.000448617	0.000394243	0.00034065	0.000288203	0.000235956	0.00018487	0.000136404	8.91881e-05	4.42629e-05	7.23467e-06	-2.09408e-05	-4.07125e-05	-5.01011e-05	-4.76926e-05	-3.08532e-05	5.0619e-06	6.03736e-05	0.000133393	0.000218769	0.000305525	0.000385559	0.000451408	0.000493992	0.000513892	0.000517245	0.000506367	0.000489505	0.000477423	0.000476084	0.000487956	0.000513986	0.000558282	0.000630191	0.000717098	0.000802239	0.000880477	0.000947509	0.00100595	0.00107462	0.0011611
E_ObOb_3weeks_R2C1_1_3578.0	0.000794953	0.000741286	0.00068762	0.00063474	0.000585059	0.000539487	0.000495659	0.000452618	0.000413389	0.000375476	0.000334853	0.00029379	0.000252261	0.000206174	0.000156791	0.000107635	6.11282e-05	2.13931e-05	-9.62482e-06	-3.34001e-05	-4.77225e-05	-5.11706e-05	-4.3172e-05	-1.75774e-05	3.03542e-05	9.84221e-05	0.000184694	0.000282899	0.000377896	0.000458776	0.000521208	0.000560804	0.00058018	0.000585239	0.000580714	0.000572081	0.000564592	0.000561848	0.000569421	0.000592014	0.000633322	0.000693377	0.000764125	0.000841923	0.000922056	0.000995454	0.00106775	0.00115394	0.00125478
E_ObOb_3weeks_R2C1_1_3710.0	0.00100731	0.000949464	0.000891613	0.000836873	0.000781701	0.000727721	0.000675729	0.0006217	0.000566478	0.000513924	0.000460869	0.000402196	0.000340177	0.000279685	0.000218986	0.000160588	0.000109757	6.49915e-05	2.29778e-05	-1.30198e-05	-3.88142e-05	-5.11578e-05	-4.7718e-05	-2.70286e-05	1.55764e-05	8.40455e-05	0.000175682	0.000281457	0.000387626	0.000484549	0.000563097	0.000613343	0.000637655	0.000646179	0.000637259	0.000611003	0.000577811	0.000543208	0.000506963	0.000474474	0.000454957	0.000464927	0.000505317	0.000560417	0.000619093	0.000676345	0.000725445	0.000768867	0.000818226
E_ObOb_3weeks_R2C1_1_3897.0	0.000715814	0.000672135	0.000628455	0.000585541	0.000545227	0.000504593	0.000460837	0.000414798	0.000368519	0.000322429	0.000276572	0.000231813	0.000188016	0.000143486	9.85099e-05	5.78275e-05	2.483e-05	-8.58691e-07	-2.07079e-05	-3.62288e-05	-4.6558e-05	-4.91409e-05	-4.0796e-05	-1.60704e-05	2.8026e-05	9.1234e-05	0.000172983	0.000267751	0.000365713	0.000460634	0.000541012	0.000593394	0.000619966	0.000629652	0.000624805	0.000614296	0.000610462	0.000617952	0.0006353	0.000664062	0.000712238	0.000789127	0.000881656	0.000979055	0.00108128	0.00117952	0.00126655	0.00135841	0.0014638
E_ObOb_3weeks_R3C2_1_1012.0	0.000636678	0.000582249	0.00052782	0.000485127	0.000446212	0.000413371	0.000384962	0.000352814	0.000315146	0.000277589	0.000238946	0.000196988	0.000156944	0.000122709	9.10114e-05	6.39654e-05	4.44135e-05	2.73993e-05	7.69633e-06	-1.24866e-05	-2.91289e-05	-3.84353e-05	-4.009e-05	-3.56445e-05	-1.54878e-05	3.25934e-05	0.000105932	0.000196646	0.000297721	0.000394295	0.00046232	0.000487374	0.000480404	0.000466296	0.000448265	0.000432674	0.000435057	0.000453249	0.00046603	0.000472906	0.000487525	0.000527982	0.000590254	0.000662644	0.000741357	0.000817506	0.000880138	0.00094389	0.00102146
E_ObOb_3weeks_R3C2_1_1144.0	0.000523272	0.000492887	0.000462502	0.000433316	0.000408467	0.000385448	0.000358087	0.000324861	0.000290124	0.00025703	0.000223795	0.00018895	0.000155855	0.000123801	8.9464e-05	5.72065e-05	2.91879e-05	1.61455e-06	-2.20863e-05	-3.6751e-05	-4.30704e-05	-4.04295e-05	-2.67474e-05	1.16493e-06	5.332e-05	0.000136615	0.000247181	0.000375182	0.000505461	0.000622532	0.000714096	0.00076941	0.000787734	0.000784072	0.000763796	0.000732269	0.000707267	0.000699572	0.000700633	0.00071122	0.000744726	0.000807858	0.000883131	0.00095694	0.00102643	0.00108723	0.00113815	0.00119395	0.00126686
E_ObOb_3weeks_R3C2_1_1467.0	0.00139755	0.00134977	0.00130198	0.001269	0.00122502	0.00115261	0.00105948	0.000958839	0.000859842	0.000778187	0.000727696	0.000700019	0.000669123	0.000619815	0.000556233	0.000486918	0.000415661	0.000345397	0.000285515	0.000244727	0.000220518	0.000198125	0.000168591	0.000139077	0.000124944	0.000125498	0.000135283	0.000157948	0.000193778	0.000235148	0.000275986	0.000304152	0.000308256	0.000295034	0.000258638	0.00020015	0.000138914	9.12423e-05	5.10233e-05	1.49075e-05	-6.93949e-06	6.29139e-06	3.41189e-05	4.03848e-05	2.71916e-05	1.17255e-05	-1.21207e-05	-3.95851e-05	-4.05905e-05
E_ObOb_3weeks_R3C2_1_1846.0	0.00105259	0.00100633	0.000960063	0.000915193	0.000868821	0.000823937	0.000777976	0.000727864	0.000675077	0.000619687	0.000558901	0.000498685	0.000448349	0.000399553	0.00034487	0.000289318	0.000230853	0.000163476	0.000100884	5.50901e-05	2.11053e-05	-4.3605e-06	-1.65617e-05	-1.71832e-05	-7.52459e-06	2.42406e-05	7.76584e-05	0.000136686	0.00019549	0.000253605	0.000295386	0.000315755	0.000326478	0.000326985	0.000309139	0.000276323	0.000233129	0.000178901	0.000119442	6.84332e-05	4.1445e-05	4.20252e-05	5.00189e-05	5.09938e-05	4.30501e-05	2.2621e-05	-1.08298e-05	-3.68009e-05	-3.48336e-05
E_ObOb_3weeks_R3C2_1_1849.0	0.000642243	0.000590674	0.000539104	0.000493697	0.000450522	0.000414868	0.000378691	0.000336139	0.000292512	0.000250336	0.000208889	0.000174206	0.000148592	0.000122418	9.19327e-05	6.08623e-05	2.94221e-05	-1.15044e-06	-2.33652e-05	-3.40186e-05	-3.57996e-05	-3.40645e-05	-2.81995e-05	-7.72668e-06	3.59692e-05	0.000102596	0.000195641	0.000311056	0.000428798	0.000531824	0.000612307	0.000661303	0.000678698	0.00067309	0.000650696	0.00061963	0.000588582	0.000564232	0.000552211	0.000560868	0.000612386	0.000718878	0.000838018	0.000940715	0.00102633	0.00108257	0.00110208	0.0011234	0.00117286
E_ObOb_9weeks_r1c1_1_0314.0	0.00230761	0.00224971	0.00219182	0.00214562	0.00209203	0.00203265	0.00196241	0.00186728	0.00177331	0.00170853	0.00166638	0.0016247	0.00157183	0.00151288	0.00145074	0.00138418	0.00130907	0.00121862	0.0011132	0.0009983	0.000881938	0.000789857	0.000743975	0.000729673	0.000724031	0.000731817	0.000753539	0.000777973	0.000804477	0.000845404	0.000884831	0.000885471	0.000846744	0.000803731	0.000755564	0.000697532	0.000642793	0.000590492	0.000521793	0.000449269	0.000400014	0.000389592	0.000396591	0.000395851	0.000378036	0.000333224	0.000250236	0.000146572	5.11195e-05
E_ObOb_9weeks_r1c1_1_0355.0	0.000694295	0.000633418	0.000572541	0.00052348	0.000484598	0.000455198	0.000426594	0.000388835	0.000349615	0.000317633	0.000290481	0.000266038	0.000242671	0.000213503	0.000177251	0.000137209	9.17851e-05	4.26099e-05	2.55051e-07	-3.05251e-05	-4.87248e-05	-4.94518e-05	-2.60698e-05	2.24162e-05	9.13466e-05	0.000182018	0.000298054	0.000433643	0.000577456	0.000721471	0.000848149	0.000933676	0.000968309	0.0009647	0.000934426	0.000888538	0.000845231	0.000821388	0.000818562	0.000844529	0.000917834	0.00103384	0.00116017	0.00127824	0.00137895	0.00145157	0.00150981	0.00158787	0.00169919
E_ObOb_9weeks_r1c1_1_0509.0	0.000651946	0.000602599	0.000553252	0.000512356	0.000465949	0.000421846	0.000384064	0.000344408	0.000308623	0.000284632	0.000265538	0.000241954	0.000212012	0.000177551	0.000142412	0.000109332	7.37188e-05	3.06616e-05	-1.04343e-05	-3.73616e-05	-4.84169e-05	-4.22298e-05	-1.27751e-05	3.8997e-05	0.000104971	0.000179546	0.000266028	0.000365603	0.0004675	0.000562374	0.000647813	0.00071023	0.000728627	0.00070632	0.000662085	0.000610818	0.000567342	0.000549745	0.000557226	0.000575662	0.000609589	0.000680709	0.000776077	0.000875777	0.000981324	0.00108873	0.00118138	0.0012657	0.00135092
E_ObOb_9weeks_r1c1_1_3257.0	0.000119402	0.000101014	8.26262e-05	6.94441e-05	5.45284e-05	4.1072e-05	3.06752e-05	1.66596e-05	-1.88861e-06	-1.83106e-05	-2.97242e-05	-3.55472e-05	-3.13275e-05	-2.03704e-05	-1.13943e-05	-5.3923e-06	-2.48227e-06	-3.96587e-06	1.17003e-06	2.34914e-05	6.08207e-05	0.000107277	0.000159265	0.000218592	0.000298328	0.000404267	0.000530635	0.000675559	0.000835879	0.00099314	0.00112664	0.00122971	0.00130525	0.00136327	0.00141053	0.00145895	0.00152374	0.00161588	0.00172943	0.00185746	0.00201241	0.00221358	0.00243161	0.00263513	0.00282629	0.00301045	0.00318342	0.00335266	0.00352439
E_ObOb_9weeks_r1c1_1_3263.0	0.000791479	0.000744112	0.000696746	0.000652307	0.000609172	0.000564866	0.000522021	0.000479442	0.000434873	0.000393209	0.000356523	0.000318995	0.00027745	0.000233383	0.000185959	0.000136456	8.81338e-05	4.27915e-05	3.53479e-06	-2.65485e-05	-4.53028e-05	-5.00863e-05	-3.95641e-05	-1.34051e-05	3.09499e-05	9.27196e-05	0.000163918	0.00023694	0.000309713	0.000382949	0.000449632	0.0005017	0.000535874	0.000547729	0.000533587	0.000504816	0.000479301	0.000469599	0.000481625	0.000514247	0.000570874	0.000659977	0.000766251	0.000873085	0.000975481	0.00106562	0.00113882	0.00121001	0.00128665
E_ObOb_9weeks_r2c1_1_1276.0	0.000801796	0.0007484	0.000695003	0.000651545	0.000607806	0.00056698	0.000534545	0.000502907	0.000464477	0.000425017	0.000385609	0.000335644	0.000273566	0.000216148	0.000171873	0.000134654	9.83413e-05	6.28181e-05	3.01113e-05	1.39481e-06	-2.18513e-05	-3.48781e-05	-3.47068e-05	-2.78184e-05	-1.74205e-05	3.34482e-06	3.85531e-05	8.20606e-05	0.000123134	0.000154129	0.000166824	0.000153082	0.00012599	0.000106926	9.1604e-05	8.20243e-05	8.89324e-05	0.000102171	0.000105628	0.000111787	0.000134669	0.000178793	0.000233845	0.000295313	0.000364576	0.000435648	0.000504501	0.000584118	0.000679804
E_ObOb_9weeks_r2c1_1_2235.0	0.0011921	0.00112345	0.0010548	0.00100444	0.000949623	0.000889539	0.000835671	0.00078471	0.000728222	0.000677082	0.000634798	0.000587281	0.000531454	0.000478544	0.000428028	0.000383151	0.000349719	0.00031819	0.000279796	0.0002429	0.000211356	0.000185751	0.000166055	0.000144514	0.000124336	0.000121437	0.000135117	0.00015472	0.000177792	0.000202854	0.000213323	0.000194564	0.000154678	0.000117666	8.04622e-05	4.02283e-05	1.32015e-05	5.43775e-06	-5.52916e-06	-2.99088e-05	-5.68307e-05	-6.20336e-05	-4.50431e-05	-1.33152e-05	3.479e-05	8.99272e-05	0.000130998	0.000165285	0.000207052
E_ObOb_9weeks_r2c1_1_2295.0	0.00234159	0.00225124	0.00216089	0.00208227	0.00200339	0.00193759	0.00188951	0.00184433	0.00179097	0.00173101	0.00166014	0.00157471	0.00148662	0.00140802	0.00133858	0.00127972	0.00122963	0.00117584	0.00111374	0.00104959	0.000981653	0.000911514	0.000849978	0.000797635	0.000754059	0.000736024	0.000742745	0.000750955	0.000748291	0.000735282	0.000702215	0.000644645	0.000575775	0.000512317	0.000452714	0.000390925	0.000330763	0.000278156	0.00022989	0.000183086	0.000138962	0.000104476	7.529e-05	4.13944e-05	5.62564e-06	-2.4945e-05	-5.00373e-05	-6.64369e-05	-6.95422e-05
E_ObOb_9weeks_r2c1_1_2977.0	0.000784342	0.000723688	0.000663034	0.000614378	0.000566555	0.000520341	0.000480601	0.000445403	0.000410667	0.00038001	0.000350762	0.000309525	0.000253747	0.000198867	0.000151242	0.000114585	9.22539e-05	7.46013e-05	4.93126e-05	2.14505e-05	-1.86657e-06	-1.74758e-05	-2.57537e-05	-3.20488e-05	-3.16961e-05	-1.42736e-05	2.016e-05	6.69555e-05	0.000118485	0.000163357	0.000188511	0.000183572	0.000157427	0.000137555	0.000123277	0.000109638	0.000109351	0.000128295	0.00014964	0.000165561	0.000178659	0.000211376	0.000270084	0.000340422	0.00042078	0.000510358	0.000589437	0.000648476	0.000694956
E_ObOb_9weeks_r2c1_1_3431.0	0.000886761	0.000819921	0.000753081	0.000717272	0.000686209	0.000656925	0.000634577	0.000605005	0.000557664	0.000509522	0.000469484	0.000425568	0.00036943	0.000310151	0.000252189	0.00019917	0.00015685	0.00012563	0.000100269	7.51671e-05	5.03081e-05	3.54137e-05	2.83126e-05	1.30875e-05	-2.00751e-06	1.72548e-06	2.0754e-05	4.95038e-05	8.68594e-05	0.0001232	0.00013812	0.000115455	6.93864e-05	3.73641e-05	1.80089e-05	4.25183e-06	8.38988e-06	2.84661e-05	3.63332e-05	2.53529e-05	3.15511e-06	-7.35726e-07	2.3792e-05	6.16977e-05	0.000114146	0.000180891	0.000232812	0.000261926	0.000281676
E_ObOb_9weeks_r3c1_1_1532.0	0.000944441	0.000887365	0.00083029	0.00077944	0.000734015	0.000692806	0.000650743	0.000602639	0.000550424	0.000499933	0.000451487	0.000402645	0.000355484	0.000310939	0.000265839	0.000222519	0.00018341	0.000145573	0.000109801	7.73778e-05	4.36888e-05	1.00932e-05	-1.63803e-05	-3.48759e-05	-4.52225e-05	-3.89957e-05	-1.47313e-05	1.75224e-05	5.0854e-05	8.48436e-05	0.000110345	0.00011433	9.69381e-05	7.30035e-05	4.65745e-05	1.90663e-05	2.07615e-06	4.86517e-06	1.66527e-05	3.0396e-05	5.67136e-05	0.000111819	0.000182285	0.000251421	0.000317152	0.000373754	0.000412011	0.000443066	0.000478813
E_ObOb_9weeks_r3c1_1_2554.0	0.000844849	0.000786632	0.000728415	0.000679968	0.000635809	0.000597564	0.000565535	0.000534085	0.000498302	0.000460446	0.000417383	0.000361853	0.000299454	0.00024631	0.000203656	0.000168406	0.000141989	0.000118865	8.88746e-05	5.61609e-05	3.02273e-05	1.47106e-05	5.534e-06	-7.17635e-06	-2.43291e-05	-3.53244e-05	-3.51468e-05	-2.49436e-05	-4.98538e-06	2.15028e-05	4.18425e-05	4.61893e-05	3.75464e-05	2.63976e-05	1.46536e-05	7.13681e-06	1.38116e-05	3.80119e-05	7.09958e-05	0.000105221	0.000141188	0.000190184	0.000251865	0.000321302	0.000395992	0.00046631	0.000520909	0.000565407	0.000607185
E_ObOb_9weeks_r3c1_1_3192.0	0.000717354	0.00070089	0.000684426	0.00065342	0.00061969	0.000582143	0.000531238	0.000470297	0.000413554	0.000365869	0.000328232	0.000303864	0.000290595	0.00027587	0.000250065	0.000209686	0.000156509	9.91304e-05	5.00029e-05	1.59533e-05	-2.73321e-06	-1.29455e-05	-1.48532e-05	-1.70345e-06	1.74024e-05	3.21238e-05	4.90884e-05	6.94137e-05	8.41115e-05	9.35099e-05	0.000105848	0.000126764	0.000148865	0.000149921	0.000133461	0.000106401	6.24686e-05	8.40012e-06	-2.60026e-05	-2.76441e-05	1.25555e-05	8.51092e-05	0.00015639	0.000216106	0.00026301	0.000288702	0.000306055	0.000346963	0.000423061
E_ObOb_9weeks_r3c1_1_3512.0	0.000770221	0.000733179	0.000696137	0.000658379	0.000616322	0.000572271	0.000526528	0.000478274	0.000433113	0.00039732	0.000368681	0.000342313	0.00031718	0.000288364	0.00025085	0.000207031	0.000160255	0.000112007	6.896e-05	3.68304e-05	1.39344e-05	-4.37964e-06	-1.81605e-05	-2.44814e-05	-2.30363e-05	-1.37487e-05	4.43032e-06	2.78595e-05	4.94936e-05	6.56172e-05	7.5106e-05	7.60602e-05	6.77956e-05	5.22101e-05	3.15619e-05	8.92894e-06	-1.06196e-05	-2.26277e-05	-2.54243e-05	-1.50393e-05	1.68414e-05	6.99166e-05	0.000128178	0.000182856	0.000232094	0.000273867	0.000315024	0.000370871	0.000449551
E_ObOb_9weeks_r3c1_1_3768.0	0.000735078	0.000692651	0.000650223	0.000617295	0.000585689	0.000553079	0.000520211	0.00048215	0.000437505	0.000393567	0.000353563	0.000313874	0.000273685	0.000234895	0.000195495	0.000158004	0.000125594	9.42292e-05	6.26125e-05	3.61207e-05	1.50985e-05	-3.43599e-06	-2.00875e-05	-3.32102e-05	-3.84624e-05	-3.40528e-05	-1.9848e-05	4.98115e-06	3.51784e-05	6.014e-05	7.41977e-05	7.4901e-05	6.1712e-05	4.17395e-05	2.23058e-05	8.85392e-06	5.92263e-06	1.46201e-05	2.83297e-05	4.17824e-05	6.02108e-05	9.87494e-05	0.000153965	0.000215927	0.000283761	0.000353736	0.000415436	0.000473942	0.000542226
I_Obctrl_3weeks_R4C1_1_1304.0	0.00288974	0.00278168	0.00267362	0.00259638	0.00252634	0.00246459	0.00241601	0.00236944	0.00231313	0.00226013	0.00221414	0.00215779	0.00208352	0.00200226	0.0019194	0.00184237	0.00177654	0.00171845	0.00166567	0.00161278	0.00155198	0.0014946	0.00144699	0.00139608	0.00135405	0.00134694	0.00137949	0.00145208	0.00155429	0.00165266	0.00171606	0.00171815	0.00164546	0.00153048	0.00139834	0.00126553	0.00115757	0.00108178	0.00101126	0.000936229	0.000851829	0.000768265	0.000705109	0.000656652	0.000609026	0.000556306	0.000485948	0.000389285	0.000272503
I_Obctrl_3weeks_R4C1_1_1497.0	0.000853787	0.000796066	0.000738344	0.000699231	0.000657074	0.000614019	0.000575948	0.000527328	0.000464358	0.000405138	0.000353508	0.000299898	0.000245567	0.000198742	0.000158141	0.000121864	8.7302e-05	5.16335e-05	1.81871e-05	-1.10311e-05	-3.25227e-05	-3.70093e-05	-2.87462e-05	-2.22931e-05	-1.11012e-05	1.61768e-05	5.90701e-05	0.000119158	0.000191076	0.000258465	0.000301477	0.000298438	0.000256379	0.000218516	0.000192312	0.000176545	0.000185378	0.000211544	0.000217648	0.000198065	0.0001657	0.000148273	0.000152485	0.000166593	0.000189799	0.000216548	0.00022215	0.000206348	0.000185671
I_Obctrl_3weeks_R4C1_1_1501.0	0.000865311	0.00079135	0.000717389	0.000663746	0.000608122	0.000557241	0.00052083	0.000484464	0.00043875	0.00039915	0.000364531	0.000315911	0.000256055	0.000201978	0.000156911	0.000125707	0.000107209	8.58905e-05	5.416e-05	1.88616e-05	-9.84408e-06	-1.83958e-05	-7.26484e-06	1.02101e-05	3.8892e-05	8.2758e-05	0.000133334	0.000198222	0.000281468	0.000363854	0.000422267	0.000433108	0.000392574	0.000348486	0.000316806	0.000293518	0.000293941	0.000321116	0.00032918	0.00029749	0.000238587	0.000194861	0.00018565	0.000198114	0.000230667	0.000278692	0.000306103	0.000293869	0.00024525
I_Obctrl_3weeks_R4C1_1_1754.0	0.000764221	0.000712024	0.000659828	0.000623609	0.000585805	0.000549105	0.000519119	0.00048348	0.000435024	0.000385134	0.000336306	0.000280346	0.000220985	0.000170853	0.00012939	9.45407e-05	6.60385e-05	3.81885e-05	6.89068e-06	-2.28999e-05	-4.31062e-05	-4.72795e-05	-3.77407e-05	-1.93626e-05	1.5477e-05	6.95061e-05	0.00013704	0.000217038	0.000303325	0.000383375	0.000443644	0.00046562	0.000449093	0.000425539	0.000400911	0.000378051	0.000375096	0.000393575	0.000404415	0.000398575	0.000384128	0.000383533	0.000401701	0.00042795	0.000460349	0.000495613	0.000519226	0.000534237	0.00055162
I_Obctrl_3weeks_R4C1_1_2012.0	0.00088681	0.000809897	0.000732985	0.000689063	0.000656454	0.000631701	0.000617169	0.000592357	0.000542764	0.000484824	0.000426134	0.000355661	0.000276925	0.000212323	0.000164476	0.00013004	0.000108482	9.08018e-05	6.63786e-05	3.6244e-05	8.07669e-06	-6.66957e-06	-1.23695e-05	-2.4696e-05	-3.1618e-05	-1.68196e-05	1.74796e-05	7.40238e-05	0.000151764	0.000233243	0.000291192	0.000294559	0.000248655	0.000207893	0.000179011	0.000163663	0.000186428	0.000242824	0.000281064	0.000279938	0.000235439	0.000188313	0.000176527	0.000188209	0.000217961	0.000267971	0.000305247	0.000301307	0.000258675
I_Obctrl_3weeks_R5C3_1_3154.0	0.000666285	0.000644468	0.000622652	0.000596856	0.000563767	0.000523476	0.00047702	0.000426545	0.00037997	0.00034408	0.000317746	0.000295019	0.000273302	0.000249896	0.000218145	0.000178107	0.000135454	9.27394e-05	5.24452e-05	1.9594e-05	-2.85334e-06	-1.54379e-05	-2.13976e-05	-2.41776e-05	-2.2297e-05	-1.27816e-05	1.27101e-07	1.26929e-05	2.66313e-05	4.0576e-05	4.68353e-05	4.36911e-05	3.47012e-05	2.18452e-05	7.20125e-06	-3.90071e-06	-6.41311e-06	1.60285e-06	1.71601e-05	3.93177e-05	7.78317e-05	0.000136459	0.000191708	0.000234232	0.000271	0.000299662	0.00031567	0.000336354	0.000375369
I_Obctrl_3weeks_R5C3_1_3539.0	0.000614212	0.000577514	0.000540817	0.000512499	0.000483592	0.000453074	0.000421399	0.000384751	0.000345302	0.000309867	0.000277707	0.000243212	0.000206565	0.000171466	0.000137337	0.000106405	7.95152e-05	5.1345e-05	2.11812e-05	-5.75531e-06	-2.62133e-05	-3.58167e-05	-3.30995e-05	-2.29963e-05	-1.51451e-06	4.48128e-05	0.000120289	0.000218831	0.000325306	0.000418048	0.000476004	0.00048494	0.000447617	0.000389827	0.000329977	0.000276608	0.000240094	0.000225277	0.000220891	0.000218807	0.000217305	0.000226045	0.000246809	0.000270369	0.000296717	0.000328458	0.000356518	0.00037802	0.000401977
I_Obctrl_3weeks_R5C3_1_3600.0	0.000576857	0.00054103	0.000505203	0.000476204	0.000446062	0.000416389	0.000387742	0.000355442	0.000321087	0.000291178	0.000264722	0.000237285	0.000211149	0.000187589	0.000160257	0.00012912	9.80363e-05	6.4933e-05	2.96661e-05	-5.90983e-07	-1.98429e-05	-2.69532e-05	-2.67537e-05	-2.48778e-05	-1.64127e-05	5.13487e-06	3.60479e-05	7.299e-05	0.000113594	0.000149404	0.000169036	0.000167485	0.000151839	0.000136257	0.000122902	0.000114317	0.000117742	0.000131885	0.000146649	0.000158885	0.000172039	0.000199932	0.000237254	0.000272505	0.000306574	0.000336486	0.000350814	0.000360113	0.000378201
I_Obctrl_3weeks_R5C3_1_3919.0	0.0006349	0.000607307	0.000579714	0.000545129	0.00050679	0.000464781	0.000415925	0.000364429	0.000318845	0.000280706	0.000251039	0.000232838	0.000221659	0.000205179	0.000179165	0.000143852	9.86935e-05	4.956e-05	9.53697e-06	-1.71727e-05	-3.24944e-05	-3.82119e-05	-3.1756e-05	-8.06884e-06	2.91693e-05	7.34573e-05	0.000123346	0.000173737	0.000216373	0.000250112	0.000276129	0.000292243	0.000293504	0.000274591	0.000242654	0.000207971	0.000174999	0.00014898	0.000138584	0.000147595	0.000181352	0.000233854	0.000280854	0.000313386	0.000333711	0.000340858	0.000341628	0.000355928	0.000398178
I_Obctrl_3weeks_R5C3_1_3987.0	0.000823707	0.000783519	0.000743332	0.000705312	0.000664986	0.000626882	0.000586865	0.000538105	0.000487429	0.000443675	0.000405883	0.000371812	0.000343363	0.000316467	0.000283844	0.000246899	0.000208713	0.000167011	0.000125232	9.1415e-05	6.57572e-05	4.53802e-05	3.31394e-05	3.31173e-05	4.71216e-05	7.61146e-05	0.000118101	0.000168114	0.000218038	0.000258754	0.000284758	0.000294469	0.000284756	0.000253155	0.000203871	0.000142179	7.71163e-05	2.49084e-05	-6.05728e-06	-2.11336e-05	-1.52269e-05	1.5018e-05	4.00324e-05	4.48489e-05	3.96062e-05	2.60882e-05	-1.59006e-06	-2.41099e-05	-2.14159e-05
I_Obctrl_3weeks_R6C3_1_2603.0	0.00082656	0.000769348	0.000712136	0.000672086	0.000635898	0.0006023	0.000575799	0.000551454	0.000524167	0.000499433	0.000476215	0.000444819	0.000400763	0.00034842	0.000295024	0.000252419	0.000224949	0.000204856	0.000186381	0.000167368	0.000144876	0.000124748	0.00010974	8.94481e-05	6.68736e-05	6.06598e-05	7.22993e-05	9.69501e-05	0.000135151	0.000178556	0.00020563	0.000203277	0.000178385	0.000152477	0.000128856	0.000106009	9.17394e-05	8.71122e-05	7.8015e-05	6.02958e-05	3.59221e-05	1.8079e-05	1.67024e-05	2.84275e-05	4.98276e-05	7.44648e-05	8.42351e-05	7.01212e-05	3.73673e-05
I_Obctrl_3weeks_R6C3_1_2677.0	0.000721449	0.000678223	0.000634997	0.000598519	0.000558911	0.000513378	0.000469982	0.000430222	0.000389687	0.000356362	0.000332902	0.000303264	0.000261301	0.00022075	0.000182191	0.000141123	0.000102296	6.78861e-05	3.72142e-05	1.52553e-05	3.92973e-06	2.42039e-06	5.1176e-06	7.66077e-08	-6.19928e-06	6.01305e-06	3.66429e-05	7.81259e-05	0.000129351	0.000181123	0.000215221	0.000223428	0.000206085	0.000173757	0.000130698	7.96349e-05	3.48803e-05	1.04916e-05	1.95382e-06	3.56524e-06	9.00169e-06	1.27604e-05	1.64336e-05	1.52548e-05	6.46763e-06	-3.18408e-06	-1.08756e-05	-2.0059e-05	-1.75326e-05
I_Obctrl_3weeks_R6C3_1_3058.0	0.00104303	0.000993669	0.000944308	0.000912046	0.000887041	0.00086462	0.000845814	0.000822328	0.000789053	0.000755444	0.000724814	0.000688997	0.000643087	0.000592638	0.000542874	0.000499893	0.000464885	0.000433016	0.000406177	0.000386156	0.000368302	0.000357807	0.000355266	0.000345046	0.000333838	0.000339626	0.000354806	0.000372322	0.00039569	0.0004172	0.000418577	0.000388368	0.000336298	0.000294969	0.000262248	0.000231524	0.000217278	0.000219749	0.000205191	0.000160457	9.47681e-05	4.61298e-05	2.89152e-05	2.94406e-05	4.74723e-05	7.72774e-05	8.2932e-05	5.90971e-05	2.69817e-05
I_Obctrl_3weeks_R6C3_1_3118.0	0.000620149	0.000569626	0.000519103	0.000489897	0.000464835	0.000442305	0.000429592	0.000418103	0.000397358	0.000375164	0.000352576	0.000317465	0.000267758	0.000218654	0.000176983	0.000146809	0.000130509	0.000121932	0.00011472	0.000108517	0.000101576	9.69011e-05	9.17756e-05	7.42744e-05	5.56074e-05	5.41984e-05	6.99096e-05	9.95018e-05	0.000136024	0.000164274	0.000172243	0.000149264	0.000105407	7.99726e-05	7.34555e-05	7.47457e-05	9.27238e-05	0.000124496	0.000137072	0.000117438	6.87204e-05	3.05897e-05	2.74137e-05	4.15532e-05	6.936e-05	0.000113678	0.000141021	0.000133038	0.00010892
I_Obctrl_3weeks_R6C3_1_3307.0	0.000480967	0.00045389	0.000426813	0.000411438	0.000395795	0.000379451	0.000362315	0.000334645	0.00029732	0.000262354	0.00023253	0.000201287	0.000165249	0.000129172	9.5748e-05	6.61916e-05	4.12053e-05	2.08145e-05	6.25487e-06	-3.54608e-06	-1.20589e-05	-1.66763e-05	-1.57316e-05	-1.59717e-05	-1.32484e-05	5.75383e-06	4.16754e-05	8.75451e-05	0.000136181	0.000179112	0.000204261	0.000198688	0.00016611	0.000135264	0.00011233	9.37584e-05	8.9333e-05	0.000101282	0.000105247	8.95368e-05	5.98722e-05	4.12545e-05	4.16467e-05	5.10582e-05	7.14331e-05	0.000104832	0.000132843	0.000148418	0.000162833
I_Obctrl_9weeks_r4c4_1_2089.0	0.00179667	0.00172314	0.00164961	0.00161088	0.00158018	0.00155781	0.00154994	0.00153736	0.0015003	0.00145121	0.00139417	0.00131257	0.00121224	0.0011276	0.00106672	0.0010309	0.00102174	0.00101926	0.000999484	0.000963249	0.000916779	0.000873645	0.000836127	0.000783562	0.000720376	0.00067074	0.000636383	0.000615969	0.000611945	0.000615128	0.000599768	0.000535844	0.000436691	0.000369257	0.000337327	0.000329053	0.000361131	0.000423267	0.000451729	0.000420905	0.000327052	0.00022219	0.000161973	0.000138004	0.000146046	0.000190108	0.000223142	0.000201963	0.00013616
I_Obctrl_9weeks_r4c4_1_2341.0	0.00125175	0.0011908	0.00112984	0.00108853	0.00105143	0.00102103	0.00100406	0.00098881	0.000960401	0.000923592	0.000879163	0.00081717	0.000741777	0.000674944	0.000622374	0.000583538	0.000560303	0.000545063	0.000524069	0.000495178	0.000461931	0.000432039	0.000406182	0.000373054	0.000336199	0.000308727	0.000289012	0.000275062	0.000269727	0.000268114	0.000255991	0.000221264	0.000172409	0.000136494	0.00011287	9.87669e-05	0.000102062	0.000116568	0.000115432	8.70831e-05	3.06653e-05	-1.86899e-05	-3.34009e-05	-2.36136e-05	8.19937e-06	6.29301e-05	0.000113861	0.000143319	0.000155934
I_Obctrl_9weeks_r4c4_1_2542.0	0.00131435	0.0012694	0.00122444	0.00119128	0.00115503	0.00111579	0.00107785	0.00103651	0.000990479	0.000946752	0.000906787	0.000864494	0.000816194	0.000766132	0.000717775	0.000671017	0.000622917	0.00057198	0.000523338	0.000479159	0.000437771	0.000402851	0.0003725	0.000336583	0.000300061	0.000272288	0.000251465	0.000235325	0.000221234	0.000204487	0.000181475	0.000143309	9.02474e-05	4.58872e-05	1.54117e-05	-4.41403e-06	-8.049e-06	3.52045e-06	9.99009e-06	2.40846e-06	-1.69239e-05	-3.1111e-05	-3.08964e-05	-1.99744e-05	2.62483e-06	3.55994e-05	6.70881e-05	9.34558e-05	0.000117073
I_Obctrl_9weeks_r4c4_1_2602.0	0.00100376	0.00096782	0.000931878	0.000903577	0.000873774	0.000839237	0.000801725	0.000757324	0.000706076	0.000659014	0.000619247	0.000579357	0.000537059	0.000496934	0.000457949	0.000421007	0.000388747	0.000357903	0.000326355	0.000297404	0.000269431	0.000242091	0.000218657	0.000195231	0.000170855	0.0001558	0.000151021	0.000147308	0.00014046	0.000129947	0.000109312	7.50558e-05	3.72206e-05	1.10211e-05	-5.05867e-06	-1.50372e-05	-1.67023e-05	-1.08466e-05	-8.20842e-06	-1.52415e-05	-3.01285e-05	-3.58383e-05	-2.79892e-05	-1.53484e-05	3.36114e-06	3.03174e-05	5.76329e-05	8.48425e-05	0.000115237
I_Obctrl_9weeks_r4c4_1_2856.0	0.000843782	0.000794984	0.000746186	0.000710342	0.000675832	0.000642765	0.00061574	0.000588017	0.000554323	0.000522669	0.000494468	0.000459904	0.000416159	0.000373341	0.000335489	0.000302856	0.00027653	0.000254135	0.000231081	0.000207294	0.000184015	0.000162837	0.000142302	0.000116125	8.81198e-05	6.85794e-05	5.79536e-05	5.34205e-05	5.46277e-05	5.66138e-05	4.76434e-05	2.03969e-05	-1.37995e-05	-3.22e-05	-3.64451e-05	-2.98105e-05	-7.56892e-06	2.31182e-05	4.01651e-05	3.8162e-05	2.31251e-05	1.96994e-05	3.85837e-05	7.02897e-05	0.000114452	0.000171461	0.000224517	0.000266916	0.000306491
I_Obctrl_9weeks_r5c1_1_0300.0	0.000890721	0.000862995	0.000835269	0.000821514	0.000805934	0.000789116	0.000772995	0.00074481	0.000701527	0.000657204	0.000613239	0.000559075	0.00049978	0.000451726	0.000412072	0.000378822	0.000356741	0.000338867	0.00031569	0.000293382	0.000276896	0.000266531	0.000257415	0.000237825	0.000211387	0.00019268	0.000183035	0.000180721	0.000186199	0.0001915	0.00018279	0.000152983	0.000110898	7.92805e-05	5.94093e-05	4.68041e-05	4.56437e-05	5.27541e-05	4.85072e-05	2.44768e-05	-1.39787e-05	-3.70003e-05	-3.31587e-05	-1.52897e-05	1.40215e-05	4.96495e-05	6.65581e-05	6.24288e-05	5.39487e-05
I_Obctrl_9weeks_r5c1_1_0697.0	0.000917331	0.000878561	0.00083979	0.000802182	0.000760031	0.000714395	0.000667038	0.000616916	0.000569733	0.000533144	0.000507662	0.000488757	0.000470307	0.000444373	0.000406631	0.000359503	0.000306807	0.000252875	0.00020663	0.000172419	0.000146023	0.00012341	0.000106349	9.60259e-05	8.9992e-05	9.13884e-05	0.000103516	0.000119502	0.000131837	0.000143377	0.000153052	0.000151164	0.000131345	9.98033e-05	6.15318e-05	1.83078e-05	-1.95047e-05	-3.8896e-05	-4.3389e-05	-4.02218e-05	-2.68994e-05	-6.18591e-06	7.46104e-06	1.30115e-05	1.67411e-05	1.84925e-05	2.47577e-05	5.17354e-05	0.000103198
I_Obctrl_9weeks_r5c1_1_0881.0	0.000637322	0.000588968	0.000540614	0.000505314	0.000475127	0.000449531	0.000429661	0.000407423	0.000376144	0.000342657	0.000310536	0.000274046	0.000232819	0.00019441	0.000158826	0.000126275	9.99349e-05	7.85005e-05	6.0244e-05	4.64996e-05	3.4991e-05	2.5638e-05	1.97043e-05	1.14705e-05	1.5665e-06	1.5524e-06	1.402e-05	3.36424e-05	5.72171e-05	8.01684e-05	9.14707e-05	8.34586e-05	6.05571e-05	3.6546e-05	1.50893e-05	-2.30846e-06	-1.10112e-05	-1.19028e-05	-1.46199e-05	-2.15051e-05	-2.73884e-05	-2.02267e-05	8.64179e-07	2.99129e-05	6.47883e-05	0.0001001	0.000127199	0.000150282	0.000175712
I_Obctrl_9weeks_r5c1_1_0953.0	0.000889806	0.000859951	0.000830097	0.000799887	0.00076477	0.000726101	0.000684634	0.0006384	0.000591968	0.000552246	0.000516577	0.000477922	0.000437664	0.000399763	0.000362518	0.000328089	0.000298438	0.000267908	0.000234344	0.000203931	0.000178535	0.000158107	0.000146517	0.000143585	0.000145358	0.000153518	0.000167608	0.000181485	0.000191071	0.000195255	0.000190586	0.000175406	0.000150943	0.00011903	7.9953e-05	3.83778e-05	3.51906e-06	-1.89033e-05	-3.10488e-05	-3.63423e-05	-3.74919e-05	-3.33335e-05	-2.47669e-05	-1.57397e-05	-5.40474e-06	9.41633e-06	2.65458e-05	4.52146e-05	7.64589e-05
I_Obctrl_9weeks_r5c1_1_1333.0	0.000660884	0.000631202	0.000601519	0.000573298	0.000540809	0.000505717	0.000469501	0.000430852	0.00039206	0.000356497	0.00032453	0.000294583	0.000265969	0.00023914	0.000211804	0.000182104	0.000149679	0.00011248	7.31146e-05	4.10043e-05	2.10217e-05	1.13128e-05	9.78009e-06	1.34917e-05	2.0757e-05	3.32351e-05	5.05418e-05	6.99936e-05	8.74224e-05	9.772e-05	9.57984e-05	7.91649e-05	5.14604e-05	2.32771e-05	5.30239e-07	-1.4756e-05	-2.05309e-05	-1.73579e-05	-1.3453e-05	-1.58286e-05	-2.37897e-05	-2.35742e-05	-9.11104e-06	1.36794e-05	4.21211e-05	7.47902e-05	0.000104388	0.00012859	0.000154725
I_Obctrl_9weeks_r6c2_1_2505.0	0.00059139	0.000560242	0.000529093	0.000495387	0.000459022	0.000420759	0.000381771	0.000345104	0.000314794	0.000289849	0.000264668	0.000235275	0.000203967	0.000172215	0.000139063	0.000107376	7.83675e-05	4.80485e-05	1.75365e-05	-6.02613e-06	-2.04817e-05	-2.88399e-05	-3.15608e-05	-2.80551e-05	-2.0164e-05	-5.59387e-06	1.71155e-05	4.1679e-05	6.37695e-05	8.46682e-05	0.0001004	0.00010726	0.000104416	9.22668e-05	7.38001e-05	5.25813e-05	3.34296e-05	2.53941e-05	3.18208e-05	4.79092e-05	7.70123e-05	0.000126746	0.000183254	0.000233596	0.000279456	0.000320203	0.000350489	0.000379521	0.000420481
I_Obctrl_9weeks_r6c2_1_2901.0	0.00071367	0.000683063	0.000652457	0.000627027	0.000598681	0.000567487	0.000535678	0.000499958	0.00046031	0.000423238	0.000390437	0.000356831	0.000318409	0.000276013	0.000232228	0.000191884	0.000157011	0.000127105	0.00010578	9.3701e-05	8.40457e-05	7.33921e-05	6.13657e-05	4.15679e-05	1.66126e-05	1.46368e-06	1.89439e-07	6.25935e-06	1.58117e-05	2.52952e-05	2.34531e-05	4.0621e-06	-1.87178e-05	-2.48815e-05	-2.07365e-05	-1.35617e-05	1.36544e-06	2.0869e-05	3.19365e-05	3.80895e-05	5.10517e-05	8.49139e-05	0.000136355	0.000193204	0.000251097	0.000305717	0.000346544	0.000374789	0.000397622
I_Obctrl_9weeks_r6c2_1_3022.0	0.000757657	0.000716576	0.000675495	0.000648209	0.000620114	0.000589909	0.000563016	0.000534016	0.000496743	0.000460369	0.000429728	0.000394355	0.000347461	0.000299496	0.000256907	0.00022062	0.000192681	0.000172907	0.000157178	0.000142845	0.000129135	0.000117913	0.000106281	8.48703e-05	5.88819e-05	4.22233e-05	3.79396e-05	4.37112e-05	5.5187e-05	6.5371e-05	6.25836e-05	3.50378e-05	-3.86753e-06	-2.28413e-05	-2.58415e-05	-1.92593e-05	5.89637e-06	4.25131e-05	6.51389e-05	6.83229e-05	5.79414e-05	6.62888e-05	0.000106313	0.000161649	0.000229231	0.000306756	0.000364324	0.000391776	0.000406016
I_Obctrl_9weeks_r6c2_1_3414.0	0.000643753	0.00060188	0.000560006	0.000536547	0.00051799	0.000500405	0.000486212	0.000467408	0.000438055	0.00040836	0.000380779	0.000342459	0.000289567	0.00023779	0.000193651	0.000160867	0.000143956	0.000136882	0.000128744	0.000117843	0.000103479	9.03077e-05	7.96359e-05	5.9957e-05	3.6232e-05	2.65306e-05	3.0966e-05	4.482e-05	6.77627e-05	9.15734e-05	9.81436e-05	7.43538e-05	3.29933e-05	9.23112e-06	4.69906e-06	1.5796e-05	5.10346e-05	0.000103101	0.000140016	0.000148645	0.000128766	0.000116918	0.00014202	0.000192952	0.000264776	0.000354658	0.000427812	0.00046277	0.000472452
I_Obctrl_9weeks_r6c2_1_3654.0	0.000822428	0.000788884	0.000755339	0.000720124	0.000684214	0.000645767	0.000607321	0.00057034	0.000534471	0.000502354	0.000473067	0.00043593	0.000384884	0.000330956	0.00028086	0.000232696	0.000188907	0.000153118	0.000121218	9.05457e-05	6.40162e-05	4.63152e-05	3.94288e-05	3.73508e-05	3.43612e-05	3.5392e-05	4.13404e-05	4.53275e-05	4.6976e-05	5.158e-05	5.07013e-05	3.44004e-05	1.03845e-05	-8.34259e-06	-2.4212e-05	-3.6683e-05	-3.87579e-05	-3.0847e-05	-2.16814e-05	-1.01728e-05	1.60144e-05	6.81487e-05	0.000132063	0.000197014	0.000262927	0.000321485	0.000363815	0.000401615	0.000442695
I_ObOb_3weeks_R1C1_1_2354.0	0.00186311	0.0017941	0.00172509	0.00166628	0.00161157	0.00155808	0.00150829	0.00145843	0.00140092	0.00133891	0.00127513	0.00120258	0.00111924	0.00104482	0.000984405	0.000928874	0.000882376	0.000848512	0.000807905	0.00075413	0.000704089	0.000667496	0.000638382	0.000612929	0.000599961	0.000604233	0.000621371	0.000652934	0.000700869	0.000753295	0.000790708	0.000798174	0.000766228	0.000706963	0.000633037	0.000553689	0.000484426	0.000437342	0.000395637	0.000342639	0.000277225	0.000210036	0.000150604	0.000101659	6.54529e-05	4.08136e-05	1.92474e-05	-5.5094e-06	-3.66901e-05
I_ObOb_3weeks_R1C1_1_2868.0	0.00233165	0.0022444	0.00215715	0.00209341	0.00204311	0.00200153	0.00196388	0.0019162	0.0018537	0.00178781	0.0017218	0.00165035	0.00157175	0.00148994	0.00140489	0.00132283	0.00125535	0.00120413	0.00115876	0.00111506	0.0010738	0.00103333	0.000995794	0.000970041	0.000960082	0.000963943	0.000984649	0.00101969	0.00105352	0.00107427	0.00107328	0.00103736	0.000977428	0.00092103	0.000870392	0.00082371	0.000784708	0.000744039	0.00068263	0.000595159	0.000482572	0.00037855	0.000302626	0.000240924	0.00019582	0.000170262	0.00013217	7.35458e-05	1.41106e-05
I_ObOb_3weeks_R1C1_1_3453.0	0.00127217	0.00120952	0.00114687	0.0010921	0.00103636	0.000985591	0.000939556	0.00088903	0.00083424	0.000781899	0.00073275	0.000689172	0.000645462	0.000587738	0.000519306	0.000450227	0.000382739	0.000324014	0.000283118	0.000255008	0.000237103	0.000228439	0.000226087	0.000235305	0.00026355	0.00030486	0.000352925	0.000406253	0.00045812	0.000498683	0.000516808	0.00050337	0.000469047	0.000430959	0.000381729	0.000322588	0.000269844	0.000226053	0.000177577	0.000127763	8.80159e-05	6.53463e-05	5.08092e-05	3.58174e-05	2.15976e-05	5.6269e-06	-2.16932e-05	-5.36478e-05	-6.90066e-05
I_ObOb_3weeks_R1C1_1_3514.0	0.00201833	0.0019488	0.00187926	0.00181255	0.00174859	0.00168751	0.00162783	0.00156777	0.00150227	0.00143318	0.00136627	0.00130627	0.00125398	0.00120686	0.00115907	0.00110404	0.0010398	0.00097139	0.000906192	0.00084552	0.000790802	0.000748277	0.000720765	0.000704592	0.000703945	0.00072495	0.000761437	0.000803847	0.000843879	0.000876532	0.000901791	0.000915662	0.00090997	0.00088684	0.000844106	0.000773203	0.000680043	0.000581036	0.000484616	0.000393655	0.000308357	0.000231274	0.000167925	0.000113198	6.41934e-05	2.64967e-05	6.29142e-07	-2.50938e-05	-5.4909e-05
I_ObOb_3weeks_R1C1_1_4079.0	0.00283339	0.00273157	0.00262975	0.00255925	0.00248805	0.00242617	0.0023803	0.00232976	0.0022612	0.00218517	0.00210395	0.00201308	0.00192065	0.00183811	0.00176262	0.00169678	0.00164621	0.00160133	0.00155076	0.00150045	0.00145717	0.00142073	0.00138386	0.00133793	0.00129362	0.0012695	0.00126688	0.00128303	0.00131254	0.00133546	0.00132697	0.00127491	0.00119238	0.00111609	0.001055	0.00100376	0.000966223	0.000937222	0.000890355	0.000813516	0.000700652	0.000575853	0.000476295	0.000400179	0.000340862	0.000301565	0.000263543	0.000200201	0.000113755
I_ObOb_3weeks_R2C1_1_0770.0	0.000599279	0.000560115	0.000520951	0.000483309	0.000444859	0.000407024	0.000371783	0.000337883	0.000302359	0.00026628	0.000230405	0.000193885	0.000159277	0.000129333	0.000100988	7.22786e-05	4.36058e-05	1.40493e-05	-1.43315e-05	-3.4873e-05	-4.22709e-05	-3.48269e-05	-1.11838e-05	3.09411e-05	9.10184e-05	0.000163868	0.000247564	0.000339131	0.00042551	0.000495125	0.000545361	0.000572023	0.000573663	0.000556185	0.000524882	0.000484382	0.000440809	0.000398213	0.000358675	0.000326101	0.000307028	0.000306463	0.000319178	0.000339805	0.000364881	0.000388971	0.000415287	0.000458095	0.000521389
I_ObOb_3weeks_R2C1_1_1027.0	0.000446874	0.000412982	0.000379089	0.000352886	0.000328027	0.000307832	0.000290521	0.000266876	0.000236519	0.000206031	0.000176544	0.000146659	0.000116246	8.57764e-05	5.652e-05	2.8364e-05	7.5527e-07	-2.20354e-05	-3.54206e-05	-4.00569e-05	-3.20751e-05	-8.33403e-06	2.69866e-05	7.25183e-05	0.000133359	0.000208167	0.000291941	0.000382425	0.000476002	0.000563386	0.000628742	0.000659111	0.000655055	0.000632289	0.000597632	0.000557263	0.00052246	0.000498855	0.000473962	0.000441983	0.000413498	0.000404286	0.00041051	0.000424165	0.000446774	0.000478194	0.000516606	0.000568491	0.00063244
I_ObOb_3weeks_R2C1_1_1153.0	0.000606662	0.00056311	0.000519558	0.000481116	0.000446554	0.000416602	0.000384899	0.000347083	0.000305157	0.00025957	0.00021202	0.0001688	0.000134852	0.000107872	8.6075e-05	6.76099e-05	4.54086e-05	1.6471e-05	-1.23534e-05	-3.56137e-05	-4.3754e-05	-2.79338e-05	9.60619e-06	6.98942e-05	0.000158445	0.000268541	0.000394723	0.000533292	0.000665761	0.000775055	0.000853915	0.000889207	0.000875527	0.000833253	0.000779899	0.000723716	0.000676625	0.00064924	0.000636885	0.000635687	0.000648575	0.000669224	0.00068514	0.000695308	0.000699985	0.000697797	0.000703805	0.000736472	0.000792374
I_ObOb_3weeks_R2C1_1_1222.0	0.000526151	0.00048976	0.000453369	0.00041519	0.000374818	0.000333227	0.000293387	0.000255693	0.000220735	0.000189497	0.000159358	0.000126843	9.59652e-05	7.25148e-05	5.36827e-05	3.57164e-05	1.79582e-05	-1.11023e-07	-1.84107e-05	-3.46232e-05	-4.22889e-05	-3.58363e-05	-1.71294e-05	1.34998e-05	6.43327e-05	0.000136968	0.000225312	0.000324735	0.000427545	0.000519635	0.000585861	0.000615723	0.000609423	0.000580678	0.000539259	0.000494561	0.000456868	0.000429112	0.000402567	0.000376603	0.000359965	0.000361507	0.000376043	0.000396038	0.000418684	0.000439027	0.00045818	0.000491563	0.000542963
I_ObOb_3weeks_R2C1_1_1474.0	0.000964895	0.000914322	0.000863748	0.000806282	0.000748866	0.000682794	0.000611002	0.000545291	0.000485441	0.000425577	0.000363816	0.000297932	0.000229907	0.000168834	0.000118271	7.63712e-05	4.09225e-05	1.1425e-05	-1.19171e-05	-3.0452e-05	-4.125e-05	-3.85733e-05	-2.2496e-05	8.74727e-06	6.77834e-05	0.000160998	0.000283232	0.000421951	0.000558419	0.000673976	0.00075822	0.000805326	0.000804463	0.00076157	0.000700429	0.000633406	0.000566144	0.000513917	0.000478775	0.000451498	0.000441539	0.000455167	0.000478234	0.000507811	0.000543307	0.000570799	0.000591268	0.000632166	0.000694442
I_ObOb_3weeks_R3C2_1_1935.0	0.000834481	0.000782369	0.000730256	0.00069336	0.000659048	0.000625236	0.000589889	0.000542813	0.000485196	0.000432198	0.00038574	0.00033511	0.00028112	0.000238368	0.000203017	0.000170507	0.00014771	0.00013247	0.000110394	8.10225e-05	5.36558e-05	3.72431e-05	2.9276e-05	2.05665e-05	2.58875e-05	6.30173e-05	0.000124858	0.000203987	0.000294559	0.00037607	0.000420081	0.000408945	0.0003629	0.000325727	0.000297417	0.000278853	0.000283167	0.000293516	0.000273704	0.000223175	0.000146845	7.50161e-05	3.59029e-05	2.08629e-05	2.22706e-05	3.70301e-05	4.13176e-05	2.31714e-05	-6.1586e-06
I_ObOb_3weeks_R3C2_1_2183.0	0.000947608	0.000895784	0.00084396	0.000796589	0.000748706	0.000701691	0.000655088	0.000599956	0.000539455	0.000483912	0.000433149	0.000384407	0.000342267	0.000306742	0.000267778	0.000221593	0.000169093	0.000109214	5.27336e-05	1.37643e-05	-5.89144e-06	-5.44343e-06	1.38939e-05	3.97604e-05	7.1266e-05	0.000120007	0.000183496	0.000253555	0.000324338	0.000385889	0.000424142	0.000429835	0.000403475	0.00036091	0.000311995	0.000257066	0.000199631	0.000148014	0.000101989	6.0277e-05	3.15267e-05	2.60936e-05	3.31196e-05	3.60448e-05	2.92506e-05	1.17947e-05	-1.35777e-05	-3.40253e-05	-3.8382e-05
I_ObOb_3weeks_R3C2_1_2758.0	0.00101707	0.000959585	0.000902101	0.000857575	0.000824761	0.000801596	0.000775466	0.000732874	0.000676959	0.000617321	0.000560442	0.000513652	0.000479335	0.000447692	0.000406345	0.000355442	0.000301704	0.000248743	0.000203338	0.000174299	0.000163202	0.00016415	0.000174018	0.000193773	0.000219485	0.000248495	0.000287891	0.000341479	0.000398932	0.000449769	0.000486688	0.000496226	0.00047456	0.000437243	0.000393456	0.000345185	0.000298	0.000253512	0.000203997	0.000146414	8.42036e-05	4.23945e-05	2.54929e-05	1.20917e-05	1.72979e-06	2.12652e-06	-8.33062e-06	-3.50107e-05	-4.80796e-05
I_ObOb_3weeks_R3C2_1_2766.0	0.000782849	0.000734788	0.000686727	0.000647743	0.000613799	0.000584741	0.000555424	0.000515251	0.000466018	0.000417801	0.000368019	0.000310667	0.000255138	0.000215442	0.000184104	0.0001544	0.000129737	0.000106809	7.70172e-05	4.57656e-05	2.5514e-05	2.20571e-05	2.69897e-05	2.81298e-05	3.95335e-05	8.27534e-05	0.000155212	0.000247387	0.000351002	0.000449008	0.000513655	0.000524535	0.000493899	0.000459086	0.0004174	0.000366309	0.00032676	0.000298943	0.000253211	0.000187397	0.000112823	5.53489e-05	2.33526e-05	7.05821e-06	5.08156e-06	1.13993e-05	3.46397e-06	-1.76391e-05	-3.96073e-05
I_ObOb_3weeks_R3C2_1_3529.0	0.00135322	0.00129666	0.00124011	0.00118151	0.00112147	0.00105912	0.000994875	0.000932902	0.000878319	0.000833215	0.000803011	0.000790812	0.000783204	0.00075864	0.000712759	0.000647069	0.000561415	0.000466425	0.000386446	0.000331598	0.000295189	0.000270225	0.000265566	0.000293459	0.000344953	0.000406917	0.000472174	0.000521389	0.000540679	0.000543677	0.00054464	0.000546701	0.000544035	0.000520731	0.000473358	0.000403472	0.000310388	0.000205699	0.000120177	8.40054e-05	0.000125495	0.000213683	0.000281002	0.000301442	0.00025984	0.000150666	2.62644e-05	-4.32332e-05	-3.27337e-05
I_ObOb_9weeks_r1c1_1_1102.0	0.000945961	0.000873007	0.000800054	0.000744956	0.000687457	0.00063733	0.000596454	0.000545276	0.000479941	0.000417702	0.000367066	0.000326703	0.000296029	0.00027078	0.000241122	0.00020091	0.00015037	9.46169e-05	4.08905e-05	-7.03474e-06	-4.06713e-05	-4.94673e-05	-3.0264e-05	1.92659e-05	0.0001007	0.000207413	0.000330362	0.000463355	0.00059773	0.000725123	0.000828571	0.000880771	0.000874477	0.000835396	0.000768593	0.0006801	0.000596573	0.000532537	0.000474482	0.000431717	0.000420769	0.000431921	0.000446369	0.00045609	0.000452424	0.000431434	0.000408667	0.000396094	0.000394975
I_ObOb_9weeks_r1c1_1_1288.0	0.00111607	0.00103637	0.00095666	0.000892425	0.000836782	0.000788178	0.000739933	0.000679686	0.000612891	0.00055659	0.000511502	0.000469903	0.000434002	0.00039917	0.000347715	0.000286061	0.000229537	0.000171028	0.000108198	5.95676e-05	3.14788e-05	2.46445e-05	4.57219e-05	9.3626e-05	0.000164422	0.000258941	0.000366763	0.000477131	0.000585888	0.000687004	0.000763413	0.000794546	0.00078002	0.000755061	0.000725648	0.000682795	0.000636847	0.000593074	0.000526039	0.000433672	0.000336981	0.000266233	0.000230162	0.000210356	0.000193508	0.000176766	0.000145647	8.88415e-05	2.16505e-05
I_ObOb_9weeks_r1c1_1_1939.0	0.00103383	0.000976952	0.000920071	0.000880866	0.000843812	0.000794746	0.000739555	0.000682421	0.000617307	0.000553115	0.000499805	0.000451847	0.000400712	0.0003522	0.000307803	0.000267716	0.000231836	0.000191438	0.000139908	8.6511e-05	4.52397e-05	2.72737e-05	3.05214e-05	4.12029e-05	6.1358e-05	9.99456e-05	0.000153087	0.000218321	0.000293028	0.000363722	0.000404984	0.000395518	0.000348482	0.000303464	0.000259873	0.000216002	0.000189152	0.000178532	0.000154304	0.000108713	4.88759e-05	7.3096e-06	-4.25488e-06	-7.11909e-06	-5.48246e-06	5.10242e-06	5.48366e-06	-1.21796e-05	-3.24023e-05
I_ObOb_9weeks_r1c1_1_2447.0	0.000889604	0.000814801	0.000739997	0.000691109	0.000646355	0.000604717	0.000574449	0.000542498	0.000496792	0.000452653	0.00041547	0.000371306	0.000318678	0.000270491	0.000224233	0.00017763	0.000134764	9.33304e-05	4.94734e-05	8.93301e-06	-1.78426e-05	-2.23419e-05	-9.89896e-06	5.62806e-06	3.04202e-05	7.96942e-05	0.000155678	0.00025615	0.000369661	0.00047398	0.000542332	0.000548312	0.000494106	0.000426679	0.000364444	0.000309654	0.000277542	0.000268509	0.000247182	0.0001975	0.000124704	6.28344e-05	3.31775e-05	2.96031e-05	5.13432e-05	9.42619e-05	0.000129619	0.000141966	0.000138832
I_ObOb_9weeks_r1c1_1_2637.0	0.000959785	0.000899299	0.000838813	0.00078489	0.000734421	0.000687523	0.000638695	0.000583063	0.00052574	0.00047345	0.000429499	0.000393177	0.000355969	0.000307321	0.000246683	0.000180326	0.000113493	5.29383e-05	8.85201e-06	-1.6652e-05	-2.76156e-05	-2.65523e-05	-1.21904e-05	1.70961e-05	6.39998e-05	0.000131901	0.000217546	0.000311508	0.000399106	0.000467431	0.00050908	0.000521399	0.000509418	0.000481776	0.000440143	0.000382639	0.000314227	0.000243397	0.000180732	0.000136891	0.000117669	0.000115944	0.00010931	8.66113e-05	5.21155e-05	1.31448e-05	-1.64698e-05	-1.96675e-05	5.20251e-06
I_ObOb_9weeks_r2c1_1_0145.0	0.000986879	0.000916514	0.000846148	0.000795063	0.000750053	0.000710878	0.00067451	0.000632137	0.000581198	0.000528241	0.000473822	0.000411646	0.00034685	0.000293208	0.000248174	0.000210461	0.000180451	0.000145489	9.96617e-05	5.73712e-05	3.0485e-05	2.61551e-05	4.15774e-05	6.24509e-05	9.17589e-05	0.000138313	0.000192525	0.000246982	0.000299236	0.000340672	0.00035831	0.000341464	0.000298655	0.000261744	0.000229513	0.000197895	0.000183608	0.000186756	0.000175152	0.000137887	7.92572e-05	2.72825e-05	2.82849e-06	-2.20171e-06	7.10119e-06	2.81141e-05	3.83015e-05	2.59833e-05	1.67703e-06
I_ObOb_9weeks_r2c1_1_0461.0	0.000691911	0.000653885	0.000615858	0.000583811	0.000550843	0.000514878	0.000476731	0.000433046	0.000386139	0.000344341	0.000307901	0.000271573	0.000235314	0.000201488	0.000168467	0.000134899	9.78807e-05	5.48674e-05	1.24212e-05	-2.06335e-05	-3.93907e-05	-4.01109e-05	-2.37654e-05	1.85967e-06	3.7999e-05	9.08846e-05	0.000154514	0.000218803	0.000278395	0.000324966	0.000345275	0.000334751	0.000300886	0.00026074	0.000220706	0.000183329	0.000153613	0.00013262	0.000107418	7.34039e-05	4.30281e-05	3.42435e-05	3.95346e-05	4.56708e-05	5.1382e-05	5.46269e-05	5.38265e-05	6.68526e-05	0.000104231
I_ObOb_9weeks_r2c1_1_0593.0	0.000734079	0.000689957	0.000645834	0.000610976	0.000573488	0.000535546	0.000497895	0.000454054	0.0004069	0.000366845	0.000334316	0.000299872	0.000257507	0.000212872	0.000169911	0.000126962	8.29381e-05	4.22815e-05	1.19467e-05	-6.85523e-06	-1.52466e-05	-9.6521e-06	1.01123e-05	3.67609e-05	7.43909e-05	0.000131646	0.000208337	0.000296384	0.000379138	0.000439182	0.000464556	0.000443987	0.000389609	0.000338122	0.000292979	0.000249923	0.000219351	0.000195192	0.000150718	9.19763e-05	4.20167e-05	1.76153e-05	6.45134e-06	-9.69538e-07	-1.25266e-06	-9.31308e-07	-8.23126e-06	-9.83866e-07	3.05083e-05
I_ObOb_9weeks_r2c1_1_0960.0	0.00113714	0.00109579	0.00105444	0.00101432	0.000974527	0.000937132	0.000895904	0.000847459	0.000805561	0.000777388	0.000754523	0.000728301	0.000698773	0.000663671	0.000621838	0.000575384	0.000521927	0.000461195	0.000406041	0.000365411	0.00033688	0.00031627	0.00030439	0.000301134	0.000307857	0.000334302	0.000384796	0.000447559	0.000505248	0.000545496	0.000560574	0.0005481	0.000514057	0.000471028	0.000424701	0.000373843	0.000321429	0.000270453	0.000216527	0.000163737	0.000127183	0.000114299	0.00010687	9.11173e-05	6.60554e-05	3.07718e-05	-1.34597e-05	-4.98203e-05	-6.04471e-05
I_ObOb_9weeks_r2c1_1_1481.0	0.000926727	0.00088182	0.000836912	0.000794545	0.000755842	0.000716515	0.000674159	0.000629571	0.000589222	0.000558961	0.000531361	0.000491856	0.000439874	0.000386576	0.000333788	0.000284066	0.000242752	0.000206982	0.000170636	0.000139624	0.000124505	0.000125283	0.000133298	0.000148065	0.000183158	0.000239254	0.000306793	0.000381877	0.00045431	0.00050448	0.000521098	0.000500737	0.00045248	0.000401103	0.000348652	0.000295141	0.000253473	0.000224309	0.000186892	0.000139068	8.9191e-05	5.10616e-05	2.67958e-05	4.48685e-06	-2.0114e-05	-4.10846e-05	-5.43842e-05	-5.82853e-05	-5.28328e-05
I_ObOb_9weeks_r3c1_1_0846.0	0.00256954	0.00250572	0.0024419	0.00238374	0.00232264	0.00226012	0.00219125	0.00211129	0.00202276	0.00193473	0.00185066	0.00176819	0.00169175	0.00162579	0.00156659	0.001516	0.00147216	0.00142175	0.00136359	0.00130439	0.00124074	0.00118027	0.00113432	0.00109364	0.00105785	0.00104813	0.00105844	0.00106453	0.00105734	0.00103602	0.000985754	0.000897167	0.000799833	0.000735682	0.000691064	0.000652583	0.000631545	0.000612029	0.000563315	0.000505374	0.000466727	0.000448867	0.00042835	0.000398403	0.00035277	0.000273914	0.000162248	5.62886e-05	-2.20028e-05
I_ObOb_9weeks_r3c1_1_1475.0	0.00079428	0.000778095	0.000761911	0.000733921	0.000700524	0.000657427	0.000604478	0.000549429	0.000501501	0.000461983	0.000423782	0.000382427	0.000341911	0.000302275	0.000262599	0.000227493	0.000196511	0.000165263	0.000137282	0.00011423	9.38816e-05	7.8393e-05	6.80475e-05	6.39985e-05	7.9636e-05	0.000118552	0.000170208	0.000228088	0.000281795	0.00031484	0.000325044	0.000313017	0.000274958	0.000224083	0.000172156	0.000123653	8.74289e-05	6.6372e-05	4.76823e-05	2.75798e-05	9.23316e-06	-7.98741e-06	-2.4358e-05	-3.53663e-05	-4.023e-05	-4.02157e-05	-3.19143e-05	-1.49595e-05	9.65421e-06
I_ObOb_9weeks_r3c1_1_1543.0	0.00126412	0.00124459	0.00122505	0.00120697	0.00118921	0.00116686	0.0011417	0.00110674	0.0010592	0.001011	0.000962567	0.000902564	0.000839329	0.000789488	0.000743978	0.000696876	0.000657129	0.000622294	0.000580658	0.00053587	0.000494484	0.000458756	0.000428995	0.000407291	0.000406631	0.000433963	0.000474941	0.000517726	0.000558738	0.000585765	0.000587618	0.00056364	0.000518093	0.000471306	0.000430238	0.000390168	0.000355018	0.00032841	0.000297778	0.000263197	0.000227664	0.000192065	0.000162266	0.000131618	9.29178e-05	5.09371e-05	1.27401e-05	-1.94441e-05	-4.45277e-05
I_ObOb_9weeks_r3c1_1_3536.0	0.0010614	0.00103613	0.00101087	0.00097398	0.000929952	0.000884012	0.000827784	0.000760833	0.000701008	0.000656465	0.0006262	0.00060684	0.000592695	0.000567004	0.000516679	0.000442648	0.000355567	0.000270434	0.000208731	0.000181308	0.000177015	0.000174065	0.000172884	0.000187727	0.000207792	0.000226989	0.000255278	0.00028188	0.00029157	0.000293118	0.000300666	0.000322288	0.000339992	0.000321019	0.000280122	0.000224194	0.000139841	4.72297e-05	-7.33057e-06	-1.19029e-05	4.48485e-05	0.000131043	0.000182258	0.000188341	0.000157361	9.00539e-05	2.56782e-05	1.92326e-05	8.29099e-05
I_ObOb_9weeks_r3c1_1_3922.0	0.00164961	0.00162525	0.00160088	0.00156199	0.00151123	0.00144531	0.00135445	0.00124775	0.0011549	0.00108846	0.00105017	0.00103827	0.00103026	0.000997747	0.000939548	0.000862969	0.000775959	0.00069963	0.000652637	0.00063071	0.000622213	0.000612484	0.00060185	0.000607338	0.000626682	0.000649699	0.00068163	0.000711181	0.00071291	0.000687163	0.000654756	0.000630746	0.000609997	0.000569301	0.000516773	0.00045512	0.00037129	0.000276084	0.000209032	0.000183893	0.00020591	0.000244131	0.000247247	0.000207918	0.000135459	4.3792e-05	-2.1392e-05	-2.45335e-05	3.15342e-05
[truncated: 418 more columns]

## Sheet: Raman spectra ObOb vs Control
Figure 2 & Supplementary Figure 4
Spectra	1799.15	1797.98	1796.81	1795.64	1794.47	1793.3	1792.13	1790.96	1789.79	1788.62	1787.45	1786.28	1785.11	1783.93	1782.76	1781.59	1780.42	1779.25	1778.07	1776.9	1775.73	1774.55	1773.38	1772.21	1771.03	1769.86	1768.68	1767.51	1766.33	1765.16	1763.98	1762.81	1761.63	1760.46	1759.28	1758.1	1756.93	1755.75	1754.57	1753.4	1752.22	1751.04	1749.86	1748.69	1747.51	1746.33	1745.15	1743.97	1742.79
I_Obctrl_3weeks_r4c1_Spectrum115	0.000323747	0.000366817	0.000409886	0.000380114	0.000394984	0.00032295	0.000352403	0.000326202	0.000318007	0.00034627	0.000381676	0.000333453	0.000439842	0.000469447	0.000556197	0.000669584	0.000702616	0.00059458	0.000631188	0.000598304	0.000609917	0.000602336	0.000587317	0.000582867	0.000551337	0.000533203	0.000621471	0.000758106	0.000754417	0.000738976	0.000759105	0.000642632	0.000540448	0.00051684	0.000520319	0.000540321	0.000574018	0.00063882	0.000740532	0.000805196	0.000762127	0.000773973	0.000830467	0.000779526	0.000824869	0.000832718	0.000955303	0.000938163	0.00100704
I_Obctrl_3weeks_r4c1_Spectrum133	0.000387306	0.000394365	0.000401424	0.000363879	0.000378457	0.000315296	0.000351794	0.000342922	0.000328189	0.000353727	0.000371873	0.00033981	0.000439136	0.000471304	0.00054094	0.000651104	0.000664543	0.0005573	0.000584507	0.000563927	0.00058566	0.000584712	0.000594982	0.000614303	0.000582525	0.000568082	0.000662604	0.000788735	0.000752768	0.000766252	0.000789298	0.000671274	0.000558225	0.000539231	0.000516929	0.000525855	0.000559892	0.000632804	0.000755549	0.000814199	0.000791549	0.000828418	0.000895242	0.000846229	0.000906693	0.000893631	0.000986604	0.000954821	0.00100906
I_Obctrl_3weeks_r4c1_Spectrum134	0.000346987	0.000373565	0.000400143	0.000364983	0.000379956	0.000311001	0.0003438	0.000328135	0.000320641	0.000352325	0.00038271	0.00033901	0.000441254	0.000472942	0.000553093	0.000665925	0.000695946	0.00059098	0.000624161	0.0005957	0.00061069	0.00060433	0.000593516	0.000597003	0.000561315	0.000544941	0.000633108	0.000766586	0.000751894	0.000748162	0.00076653	0.00065047	0.000544442	0.000521602	0.00051585	0.000530527	0.000565077	0.00063027	0.000734274	0.00079632	0.00076386	0.000778754	0.000839516	0.000787947	0.000840735	0.000842468	0.000955056	0.000933775	0.00100367
I_Obctrl_3weeks_r4c1_Spectrum150	0.000413512	0.000408293	0.000403075	0.000365159	0.000379189	0.000320595	0.000358833	0.000353362	0.000332593	0.000352002	0.00036099	0.000337869	0.000434779	0.000466632	0.000528746	0.000636083	0.000636337	0.000527154	0.000549939	0.00053507	0.000561728	0.000565021	0.000592189	0.000622723	0.000595432	0.000582433	0.000681904	0.000801721	0.000750742	0.000775923	0.000803125	0.000684246	0.000566884	0.000551234	0.000517434	0.000522641	0.00055576	0.000634946	0.000772136	0.000828304	0.000811687	0.000866354	0.000936829	0.000890644	0.000955248	0.000931434	0.00100933	0.000969898	0.00101015
I_Obctrl_3weeks_r4c1_Spectrum152	0.00036267	0.000367359	0.000372048	0.000326664	0.000342598	0.000276262	0.000314109	0.000316972	0.000317144	0.000362103	0.000391493	0.000348609	0.000443355	0.000479475	0.000552311	0.000664938	0.00070164	0.000606674	0.000637037	0.000612428	0.000629534	0.000621846	0.000602629	0.000610902	0.000562666	0.000548649	0.000630169	0.000762055	0.000740362	0.000749236	0.000759844	0.000647053	0.000539071	0.000514903	0.00050208	0.000509446	0.000546803	0.000605502	0.00069823	0.000756171	0.000740114	0.0007429	0.000807971	0.000752911	0.000816648	0.000816382	0.000922228	0.000900638	0.000985928
E_Obctrl_3weeks_r4c1_Spectrum18	0.000393711	0.000348702	0.000303692	0.000237767	0.000255646	0.000197862	0.000246485	0.000291176	0.000307231	0.000379156	0.000404336	0.000366487	0.000442766	0.000487882	0.000542405	0.000652238	0.000700728	0.000629479	0.000652846	0.000639016	0.000661686	0.000652354	0.00061916	0.000640436	0.000567663	0.000559748	0.000626939	0.000751828	0.000712902	0.000751187	0.000746381	0.000643877	0.000533797	0.000508369	0.000479016	0.000470163	0.000512834	0.000557896	0.00062767	0.000675551	0.000696625	0.000676995	0.000751283	0.000690534	0.000777749	0.000772039	0.000858143	0.000834898	0.000949509
E_Obctrl_3weeks_r4c1_Spectrum144	9.89592e-05	0.000245426	0.000391893	0.000389097	0.000404389	0.000315037	0.000322156	0.000249017	0.000262835	0.000298092	0.000381986	0.0002925	0.000410561	0.000431482	0.000561736	0.000675377	0.000764498	0.000666974	0.000728762	0.0006642	0.000645864	0.000620695	0.000532954	0.00046022	0.000433712	0.000408009	0.00047047	0.000625518	0.000719468	0.000621282	0.000631493	0.000532506	0.000474522	0.000440792	0.000521356	0.000573786	0.00060438	0.0006398	0.000669462	0.000747096	0.000649612	0.000586969	0.000608609	0.000558838	0.000556504	0.000627064	0.000826928	0.000856365	0.000963922
E_Obctrl_3weeks_r4c1_Spectrum316	0.000131698	0.000219526	0.000307355	0.00028318	0.00030081	0.000223935	0.000243881	0.000218071	0.000247276	0.000309572	0.000385485	0.000306296	0.000403044	0.00043402	0.000540982	0.000649851	0.000746737	0.000675857	0.000728488	0.000678853	0.000668981	0.000644404	0.000549289	0.000495708	0.00044526	0.000427631	0.000475911	0.000619923	0.000689721	0.000629201	0.000624651	0.000538397	0.000478018	0.000445284	0.000503787	0.000537509	0.000573684	0.000596788	0.000606956	0.00067255	0.000618993	0.000539973	0.000573026	0.000519475	0.000544361	0.000605063	0.000776749	0.000802321	0.000935745
E_Obctrl_3weeks_r4c1_Spectrum337	0.000186737	0.000248095	0.000309454	0.000276885	0.000294399	0.000220002	0.000245771	0.000231364	0.000254564	0.000315373	0.000379117	0.000308942	0.000404241	0.000437536	0.000534672	0.000645203	0.000728035	0.000651815	0.000698328	0.000655502	0.000653038	0.000632416	0.000554928	0.000518352	0.000465269	0.000448881	0.000504961	0.000646533	0.000690697	0.000650661	0.000648237	0.000554643	0.000480316	0.000448922	0.000487062	0.000512366	0.0005496	0.000580969	0.00061106	0.000674361	0.000633651	0.000573135	0.000615908	0.000560358	0.000598008	0.000642451	0.000796423	0.000809326	0.000934509
E_Obctrl_3weeks_r4c1_Spectrum341	0.000538101	0.000398275	0.000258449	0.000158804	0.000180461	0.000145173	0.000213329	0.000335396	0.000377775	0.000493441	0.000505662	0.0004852	0.000523872	0.000584445	0.00059953	0.000698178	0.00075993	0.000736096	0.000744103	0.000754974	0.00079061	0.000782273	0.00073586	0.00078733	0.000676557	0.000682368	0.00072322	0.000826238	0.000750503	0.000849137	0.000819223	0.000741628	0.000632021	0.000608502	0.000544883	0.000505691	0.00055646	0.000578586	0.000611491	0.00063799	0.000731201	0.000682551	0.000773227	0.000708226	0.000837304	0.000816603	0.000854693	0.000826568	0.000982242
I_Obctrl_3weeks_r5c3_Spectrum140	0.00052977	0.000462147	0.000394524	0.000317446	0.000345982	0.000351603	0.000447455	0.000564874	0.000545955	0.000606444	0.000612064	0.000566899	0.000488115	0.000598278	0.000588911	0.000723455	0.000754168	0.000879116	0.000916805	0.000963414	0.000889938	0.000952917	0.000878368	0.000933139	0.000856803	0.000878428	0.000882647	0.000917589	0.000768775	0.00073041	0.000708216	0.000597533	0.000433287	0.000502585	0.000441449	0.000402629	0.000492968	0.000679997	0.00074329	0.000872151	0.000958786	0.000862573	0.000841879	0.000682065	0.000752186	0.000767472	0.000932727	0.000927702	0.00104275
I_Obctrl_3weeks_r5c3_Spectrum175	0.000489779	0.000409933	0.000330087	0.000231298	0.000222935	0.000234206	0.000321522	0.000424324	0.000466842	0.000561072	0.000551879	0.000515032	0.000487035	0.000558034	0.000551053	0.000724091	0.000748356	0.000789489	0.000778358	0.000734318	0.000689448	0.000717028	0.000687918	0.000784629	0.00076243	0.00068686	0.000700054	0.000777955	0.000630758	0.000623484	0.000635288	0.000560259	0.000404205	0.000455545	0.000437474	0.000415252	0.000504192	0.000630736	0.000721605	0.000820765	0.000922687	0.00083767	0.000875704	0.000742285	0.000824278	0.0008175	0.000955064	0.0009303	0.00105817
I_Obctrl_3weeks_r5c3_Spectrum191	0.000437486	0.000359007	0.000280527	0.000184195	0.000180571	0.000191347	0.00028043	0.000385713	0.000421091	0.000511974	0.000505048	0.000467821	0.000433893	0.000510374	0.000503448	0.000672634	0.00069781	0.000749687	0.000745459	0.000713029	0.000664997	0.00069767	0.000663437	0.000755513	0.000726978	0.00066364	0.000676206	0.000749675	0.000602026	0.000591186	0.000599245	0.000519995	0.000362438	0.000416393	0.000393241	0.000369185	0.000458835	0.000593785	0.000682229	0.00078567	0.000886407	0.000800226	0.00083135	0.000694457	0.000775976	0.000772283	0.000914096	0.000892092	0.00101919
I_Obctrl_3weeks_r5c3_Spectrum194	0.000340981	0.000269086	0.000197191	0.00010711	0.000124954	0.000120604	0.000192247	0.000307372	0.000337586	0.000422175	0.000412194	0.00039272	0.00036404	0.000419571	0.000419906	0.000580978	0.000601122	0.00062628	0.00068259	0.000702034	0.000673022	0.000740839	0.000717168	0.000764146	0.000724692	0.000677593	0.000679564	0.000757773	0.000635582	0.000589917	0.000581485	0.000512759	0.000354847	0.000390385	0.000373889	0.000360844	0.00041117	0.000552117	0.000633303	0.000696978	0.000775856	0.00073242	0.000737437	0.000606453	0.000700893	0.000701993	0.0007903	0.000777047	0.000886633
I_Obctrl_3weeks_r5c3_Spectrum260	0.000364814	0.000292268	0.000219722	0.000133853	0.000148525	0.000157702	0.000252587	0.000366427	0.000372857	0.000448513	0.000449449	0.000407807	0.000349132	0.000446489	0.000438909	0.00059148	0.000620984	0.000715867	0.000734382	0.000745205	0.000682956	0.000732786	0.00067603	0.000750031	0.000695471	0.000679094	0.000688263	0.000741657	0.00059232	0.000567696	0.000560376	0.000463227	0.000301246	0.000365618	0.000321754	0.000289701	0.000382634	0.00054891	0.00062508	0.000745749	0.000841142	0.000748086	0.000751995	0.000601518	0.000677941	0.000685409	0.000843959	0.000831913	0.000955016
E_Obctrl_3weeks_r5c3_Spectrum10	0.000697273	0.000622675	0.000548078	0.000440814	0.000426365	0.00040225	0.000414586	0.000501685	0.00062244	0.000739584	0.000696836	0.00072396	0.000794755	0.000733605	0.000747918	0.000935166	0.000928516	0.000752656	0.000820885	0.000768698	0.000824929	0.00088081	0.000956138	0.000986047	0.00102457	0.000840432	0.000836098	0.000983851	0.000924312	0.000874552	0.00089443	0.000913839	0.000788957	0.000751878	0.000821585	0.000855885	0.000823103	0.000845516	0.000947579	0.000876119	0.000928096	0.000983677	0.00104077	0.00098221	0.00110403	0.0010719	0.00100063	0.000967195	0.0010487
E_Obctrl_3weeks_r5c3_Spectrum48	0.000478578	0.000401258	0.000323938	0.000221407	0.000217654	0.000210363	0.000264992	0.000367978	0.000441478	0.000545938	0.000522724	0.000516317	0.00052878	0.000542717	0.000546629	0.000727456	0.000738739	0.000686331	0.000726804	0.00069592	0.00069688	0.000748555	0.000764256	0.000822416	0.000820424	0.000705204	0.000708516	0.000817976	0.000710418	0.000674804	0.000685185	0.000649567	0.000501899	0.000513748	0.00053267	0.000535962	0.000566378	0.000657532	0.000753399	0.000774664	0.000852832	0.000835757	0.000873815	0.000768568	0.00087355	0.000858519	0.0008998	0.000874143	0.000981756
E_Obctrl_3weeks_r5c3_Spectrum83	0.000442741	0.000368804	0.000294868	0.000194899	0.000199391	0.000183253	0.000224422	0.000329775	0.000406965	0.000510025	0.000482753	0.00048921	0.000511712	0.00050638	0.000515128	0.000693177	0.000699633	0.000618981	0.000690601	0.000680354	0.000697286	0.000765302	0.000793694	0.000827979	0.000826569	0.000709889	0.000707822	0.000824952	0.000735119	0.00068229	0.000686765	0.000663075	0.000518221	0.000515485	0.000544183	0.000556833	0.000561293	0.000645979	0.000739504	0.000730855	0.000795555	0.000807528	0.000836526	0.000740426	0.000853246	0.000838021	0.000840146	0.000817706	0.000913803
E_Obctrl_3weeks_r5c3_Spectrum170	0.000563347	0.000486329	0.00040931	0.000304132	0.000296453	0.000282718	0.000321972	0.000419665	0.000510999	0.0006205	0.000589506	0.000595451	0.000629557	0.00061582	0.000623582	0.000808477	0.00081321	0.00071469	0.000765748	0.000726877	0.000747957	0.000801436	0.000839168	0.000887194	0.000899791	0.000758266	0.000758748	0.000883072	0.000792107	0.000750798	0.000764595	0.000748716	0.000608084	0.000601888	0.000639595	0.000654286	0.000661403	0.000727864	0.00082672	0.000813841	0.000882711	0.000892229	0.000937472	0.000848268	0.000960114	0.000938725	0.000938525	0.000909856	0.00100896
E_Obctrl_3weeks_r5c3_Spectrum219	0.000632696	0.000550319	0.000467941	0.000364474	0.000343035	0.000356011	0.000439371	0.000533339	0.000591598	0.000692812	0.000679135	0.000643463	0.000629526	0.00068856	0.000680833	0.000860191	0.000881444	0.000899074	0.000868573	0.0007946	0.000756593	0.000769303	0.000752253	0.00086122	0.000855294	0.000751813	0.00076762	0.000854584	0.00070866	0.000712557	0.000734306	0.000669626	0.000519033	0.000564579	0.000557852	0.000538959	0.000627448	0.000732235	0.000828479	0.000919284	0.00102432	0.000940446	0.000995526	0.000871795	0.000952998	0.000938712	0.00106855	0.00103717	0.00116622
I_Obctrl_3weeks_r6c3_Spectrum145	0.000510067	0.000441213	0.00037236	0.000310904	0.000264407	0.000244049	0.00025065	0.000262019	0.000256456	0.000315168	0.000340017	0.000331329	0.000389877	0.000449575	0.00049004	0.000667605	0.000773989	0.000667488	0.00068921	0.000704027	0.000719337	0.000665766	0.000734501	0.000775288	0.000729934	0.000601233	0.00063725	0.000783406	0.000737882	0.000711097	0.000779656	0.00073199	0.000585194	0.000599991	0.000605251	0.000592096	0.000616255	0.000693674	0.000733772	0.000729482	0.000707269	0.00061305	0.000586555	0.00046438	0.000582868	0.000643815	0.000764101	0.000764048	0.000882186
I_Obctrl_3weeks_r6c3_Spectrum188	0.000424392	0.000353875	0.000283357	0.000234489	0.000205303	0.000172425	0.000173252	0.00019745	0.000186221	0.000258145	0.000293659	0.000309246	0.000347958	0.000383472	0.000413819	0.000565204	0.000628763	0.000557014	0.000620326	0.000624103	0.00065494	0.000628702	0.000675776	0.00070243	0.000647407	0.000546624	0.000572538	0.000718751	0.000665446	0.000665525	0.000700291	0.000675766	0.000558739	0.000575541	0.000572414	0.000570024	0.0005541	0.000604844	0.000647467	0.000641869	0.000624951	0.000570883	0.000549777	0.000447484	0.000581359	0.000633308	0.000755121	0.000764502	0.000856293
I_Obctrl_3weeks_r6c3_Spectrum203	0.000470524	0.000373773	0.000277023	0.000183256	0.000153182	0.000167452	0.000201395	0.000243077	0.000261378	0.000355144	0.000379895	0.000350627	0.000387794	0.000449793	0.000512759	0.000663606	0.000739149	0.000668277	0.000704797	0.00063989	0.000656252	0.000661972	0.000710583	0.000732748	0.000719276	0.00061389	0.000606705	0.000741901	0.000678437	0.000653832	0.000708077	0.000687822	0.000564849	0.000596513	0.000607534	0.000615167	0.000629246	0.000657352	0.000676424	0.000650666	0.000614585	0.000546572	0.000540153	0.000436334	0.000563744	0.000588433	0.000685356	0.000717775	0.000818398
I_Obctrl_3weeks_r6c3_Spectrum247	0.000520019	0.000425456	0.000330894	0.000233215	0.000193966	0.000211849	0.000246612	0.000280856	0.000300297	0.000385959	0.000405919	0.000366929	0.000414157	0.000486833	0.000553018	0.000717624	0.000814451	0.000725599	0.00074244	0.000687606	0.000696655	0.000686487	0.000746174	0.000775736	0.000764526	0.000645024	0.000644978	0.000781008	0.000722269	0.000685342	0.000755665	0.000723149	0.000584936	0.000614741	0.000629222	0.000630715	0.000663628	0.000706925	0.000726068	0.000702099	0.000664362	0.000576241	0.000566283	0.000451924	0.000571802	0.00060312	0.000700914	0.000726768	0.000840651
I_Obctrl_3weeks_r6c3_Spectrum263	0.000875241	0.0006879	0.000500558	0.000243776	0.000205566	0.000395023	0.000547949	0.000646616	0.000772413	0.000934279	0.000912255	0.000712197	0.000744277	0.000904603	0.0010845	0.00122926	0.0013546	0.00128079	0.00120281	0.000892086	0.000848178	0.000961957	0.00101809	0.00102397	0.00116565	0.00104159	0.000915061	0.000997859	0.00090324	0.000780566	0.000910376	0.000898992	0.000753197	0.000835529	0.00089921	0.000938689	0.00107188	0.00102165	0.000950143	0.000851351	0.000744233	0.000616612	0.000662243	0.000553114	0.000641128	0.000566365	0.000563737	0.000672858	0.000805558
E_Obctrl_3weeks_r6c3_Spectrum39	0.000683866	0.000625226	0.000566587	0.000579415	0.000613694	0.000529022	0.000499925	0.000557214	0.000519537	0.000616411	0.000683839	0.000790073	0.000752979	0.000690535	0.000670406	0.000702926	0.000602845	0.000662274	0.0008623	0.000843726	0.000923823	0.000985588	0.000946925	0.000919961	0.000829035	0.000842432	0.000835938	0.000957363	0.000887098	0.000984532	0.000890861	0.000947339	0.000953893	0.000969609	0.000932475	0.000962807	0.000803203	0.000756306	0.00080437	0.000798999	0.000807077	0.0009029	0.000898486	0.000881975	0.00104486	0.00106071	0.00117015	0.00120411	0.00118405
E_Obctrl_3weeks_r6c3_Spectrum77	0.000622986	0.000601359	0.000579733	0.000616207	0.000593441	0.000470424	0.000407406	0.000399577	0.000331495	0.00036164	0.000416088	0.000516865	0.000548277	0.000523995	0.000487815	0.000621001	0.000643557	0.000582573	0.00070108	0.000823387	0.000880888	0.000803963	0.000836153	0.000863282	0.000730671	0.000650213	0.000728996	0.000884996	0.000847839	0.000898531	0.000883659	0.000857652	0.00076456	0.000751725	0.000718134	0.000698471	0.000615016	0.00069308	0.000774693	0.000803146	0.00082173	0.000805889	0.00075866	0.000668904	0.000809781	0.000902308	0.00106015	0.00102889	0.00108878
E_Obctrl_3weeks_r6c3_Spectrum80	0.000505008	0.00046227	0.000419532	0.000403	0.000359031	0.00029179	0.000265418	0.00025986	0.000224785	0.000262177	0.000297678	0.000333935	0.000391574	0.000422533	0.000429274	0.000602522	0.000692138	0.00058819	0.000638261	0.000718607	0.000748433	0.000666056	0.000730319	0.000773769	0.00068742	0.000566635	0.000633169	0.000787877	0.000751858	0.000751033	0.000796944	0.000747113	0.000609676	0.000609229	0.0005997	0.000577303	0.000568907	0.000665145	0.000727702	0.000742388	0.000739287	0.000662391	0.000621823	0.000503866	0.000628098	0.000713541	0.000855934	0.000833899	0.00093958
E_Obctrl_3weeks_r6c3_Spectrum140	0.000618489	0.000593684	0.000568879	0.000602326	0.000581472	0.000461335	0.000400768	0.000396123	0.000330085	0.000364141	0.000419066	0.000518568	0.000547559	0.00052306	0.000489039	0.000619343	0.000638208	0.000581499	0.000702689	0.000816791	0.000874769	0.000804086	0.000834108	0.000859269	0.000729429	0.000651869	0.000726477	0.00088173	0.000842473	0.000894195	0.000877233	0.000854397	0.000764094	0.000753017	0.000719657	0.000702306	0.000616677	0.000689499	0.000769213	0.000795643	0.000812755	0.000800492	0.000755205	0.000667575	0.000810123	0.000899183	0.00105531	0.00102747	0.00108534
E_Obctrl_3weeks_r6c3_Spectrum155	0.000693082	0.000689608	0.000686135	0.000774603	0.000793549	0.000630876	0.000543483	0.000552351	0.000463312	0.000502003	0.000578746	0.000746606	0.000732847	0.000643396	0.000569576	0.000626571	0.00054658	0.00056943	0.000776572	0.000903703	0.000995249	0.000966675	0.000946738	0.000943255	0.000783039	0.000778525	0.000846616	0.000986077	0.000945151	0.00106239	0.000965724	0.000990405	0.000980116	0.000964066	0.000908315	0.00090789	0.00073263	0.00075688	0.000847561	0.000883115	0.000923601	0.00100584	0.00096774	0.000936015	0.00109228	0.00116935	0.00132252	0.00130167	0.00128986
I_Obctrl_9weeks_r4c4_Spectrum167	0.000401633	0.0003507	0.000299768	0.000313621	0.000375673	0.00030556	0.000385139	0.000483228	0.000381995	0.00045138	0.00053856	0.000631106	0.000608835	0.00074976	0.000758969	0.000909108	0.000907054	0.000834269	0.000800833	0.000794495	0.000708128	0.000619977	0.000655679	0.000727245	0.0006882	0.000702813	0.000710099	0.000831762	0.000757328	0.00076973	0.000771317	0.000820663	0.000775228	0.000808671	0.000813595	0.000868067	0.000836523	0.000826895	0.000971349	0.000937057	0.000891686	0.000845786	0.000978829	0.000855776	0.000965498	0.000972483	0.00103912	0.000907343	0.00097418
I_Obctrl_9weeks_r4c4_Spectrum169	0.000576663	0.000626415	0.000676166	0.000656052	0.000603209	0.000546264	0.000635333	0.000698917	0.0007433	0.000945917	0.000961324	0.00104009	0.00107784	0.00119746	0.00128984	0.00145265	0.00137816	0.0012246	0.00108726	0.00104899	0.000990024	0.00100481	0.00106698	0.00119558	0.00109035	0.000982065	0.000936269	0.00110151	0.00102839	0.00103102	0.00109238	0.00111744	0.00105443	0.00100363	0.00101183	0.00111288	0.00112726	0.00106998	0.00132952	0.00149007	0.00150023	0.00136158	0.00136807	0.0011622	0.00112512	0.00110051	0.00124119	0.00127224	0.0013738
I_Obctrl_9weeks_r4c4_Spectrum188	0.000174351	0.000156967	0.000139583	0.000140254	0.000229927	0.000322497	0.00041805	0.000514883	0.000588297	0.000613766	0.00056838	0.000483395	0.000491504	0.000364287	0.000350093	0.000487164	0.000583022	0.000557267	0.000722723	0.000759924	0.000754296	0.000723638	0.000714708	0.000726569	0.000723708	0.000644973	0.000681824	0.000823443	0.000733759	0.000739136	0.000768714	0.000790131	0.000575477	0.000639336	0.000636439	0.000565083	0.000499108	0.000617538	0.000630292	0.000591877	0.000708655	0.00071848	0.000731219	0.000653955	0.000728478	0.000794929	0.000879541	0.000850728	0.00083156
I_Obctrl_9weeks_r4c4_Spectrum190	0.000191417	0.00017141	0.000151403	0.000156094	0.000240596	0.000322354	0.000413719	0.000502799	0.000563867	0.000574057	0.000520562	0.000413673	0.000424788	0.000287036	0.000277007	0.000422945	0.000523952	0.000502278	0.000703804	0.000743315	0.000745445	0.000733746	0.000724343	0.000707172	0.000707505	0.000640271	0.00068773	0.000821985	0.000743917	0.000759963	0.000782652	0.000794832	0.000579027	0.000651602	0.000644493	0.000547639	0.000470349	0.000599115	0.000575591	0.000514005	0.000654701	0.000687931	0.000702766	0.000650611	0.00073202	0.000796979	0.000870415	0.000843816	0.000814718
I_Obctrl_9weeks_r4c4_Spectrum230	0.000316036	0.000226376	0.000136717	0.000158629	0.000314697	0.000339426	0.000418266	0.000545193	0.000462193	0.000452538	0.000545567	0.000620626	0.000567457	0.000624259	0.000558078	0.000649663	0.000724834	0.000729968	0.0007625	0.000792219	0.00071586	0.000549162	0.000546934	0.00061922	0.000640219	0.000673657	0.000703215	0.000802917	0.000707267	0.00069711	0.000688028	0.000760261	0.00067396	0.000751257	0.000762794	0.00079328	0.000752663	0.000803175	0.000886819	0.000783369	0.000712567	0.000702682	0.000849983	0.000760647	0.000923407	0.000979511	0.00102085	0.000836054	0.000861675
E_Obctrl_9weeks_r4c4_Spectrum32	0.000513714	0.000553018	0.000592322	0.000583342	0.000507683	0.00040203	0.000485124	0.000526622	0.000523599	0.000684241	0.000667005	0.000663461	0.000713218	0.000798614	0.000912021	0.00112984	0.00106913	0.00091154	0.00090445	0.000870293	0.000830598	0.000914334	0.000978005	0.00100426	0.000898002	0.000819648	0.000809541	0.000966342	0.000923737	0.000965683	0.00100345	0.000993878	0.000909058	0.000888619	0.00087832	0.000885163	0.00085062	0.000829457	0.000971752	0.00105113	0.00115581	0.00109274	0.00110963	0.000975076	0.000964583	0.000932038	0.00104435	0.00107942	0.00114941
E_Obctrl_9weeks_r4c4_Spectrum53	0.000306792	0.000337027	0.000367262	0.00035903	0.000329041	0.000299052	0.000388614	0.000443409	0.000487663	0.000604815	0.00055509	0.000494824	0.000540205	0.000522784	0.000601364	0.000801517	0.000798459	0.000681237	0.000761176	0.00075297	0.000736918	0.000805879	0.000843892	0.000850283	0.000775709	0.00068185	0.00069095	0.000848541	0.000792383	0.000826398	0.000866028	0.000857441	0.000707104	0.000715129	0.00070432	0.000663463	0.000611624	0.000650857	0.000731368	0.000775328	0.000917987	0.000887047	0.000882808	0.000773831	0.000780824	0.00078334	0.000891285	0.000928137	0.000958942
E_Obctrl_9weeks_r4c4_Spectrum112	0.00019241	0.0001862	0.000179991	0.00018043	0.000258037	0.000363392	0.000455163	0.000538556	0.000635535	0.000648412	0.00057083	0.000438049	0.000458741	0.000282038	0.000275571	0.000416221	0.000524217	0.000504761	0.00072462	0.000767606	0.000785165	0.000791749	0.00077811	0.000755809	0.000757216	0.000669035	0.000716414	0.00085282	0.00077594	0.0007904	0.000821344	0.000826866	0.000590779	0.000659907	0.000652456	0.000542127	0.000465336	0.000606765	0.000571039	0.000524921	0.000691534	0.000726656	0.000713237	0.000665148	0.000727768	0.000797916	0.000877327	0.000880451	0.000841393
E_Obctrl_9weeks_r4c4_Spectrum136	0.000793802	0.000819338	0.000844874	0.00084765	0.000732817	0.000554286	0.000613147	0.000613437	0.00053822	0.000642912	0.000597991	0.000516559	0.000574952	0.000644065	0.000779828	0.00103476	0.000973213	0.000815505	0.000926732	0.000889903	0.000869859	0.00103097	0.00109592	0.00100304	0.000895865	0.000866538	0.000890045	0.00101128	0.00101617	0.0011003	0.00110351	0.00105095	0.000977274	0.000980831	0.000948671	0.000859976	0.000779067	0.00077772	0.000783073	0.0007712	0.000958209	0.000978847	0.00100836	0.000966743	0.000976571	0.000923035	0.000986043	0.00102375	0.00106024
E_Obctrl_9weeks_r4c4_Spectrum155	0.000562577	0.00061939	0.000676202	0.000663952	0.000587895	0.000558409	0.000632579	0.000649176	0.000728236	0.000832232	0.000723417	0.000583312	0.000654186	0.000566645	0.000670649	0.000874521	0.000872185	0.000753851	0.000907127	0.000899056	0.000921914	0.0010719	0.00110601	0.00104809	0.000969997	0.000858908	0.000878371	0.001018	0.000992855	0.00104436	0.0010845	0.00103994	0.000870589	0.000874692	0.000852398	0.000748335	0.000681805	0.000742895	0.000743119	0.000787232	0.00101495	0.00102106	0.000962762	0.000904347	0.000872954	0.000867604	0.000962739	0.0010679	0.00106893
I_Obctrl_9weeks_r5c1_Spectrum134	0.000301423	0.000339237	0.00037705	0.000377283	0.000311053	0.000197723	0.000239967	0.000265801	0.000328559	0.000442848	0.000528254	0.000540961	0.000625056	0.000682896	0.000693803	0.000644321	0.000642269	0.000485794	0.000452732	0.000462342	0.000620637	0.000641906	0.000730629	0.000778493	0.000774669	0.000723095	0.00072798	0.000800975	0.000686894	0.000657827	0.000710164	0.000749708	0.000668804	0.000778765	0.000760072	0.000625036	0.000539403	0.000631016	0.000675209	0.000696108	0.000821389	0.000794221	0.00069699	0.000593531	0.000695216	0.000692538	0.000761585	0.000869208	0.000917925
I_Obctrl_9weeks_r5c1_Spectrum159	0.000340882	0.000291622	0.000242362	0.000155723	0.000149504	5.22672e-05	0.000106146	0.000139847	0.00018879	0.000300445	0.000353455	0.000392531	0.00045948	0.000479255	0.000495404	0.000579639	0.0005492	0.00049641	0.000541757	0.000570707	0.000571648	0.000605838	0.000623634	0.00066597	0.000599008	0.000611169	0.000667906	0.000756734	0.000696491	0.000746294	0.000751399	0.000704112	0.000611983	0.000659225	0.000596592	0.000568378	0.000551211	0.000585593	0.00061462	0.000647582	0.000689562	0.000657961	0.00068633	0.000613103	0.000688832	0.000707821	0.000831637	0.000882892	0.000971764
I_Obctrl_9weeks_r5c1_Spectrum179	0.000355311	0.000303087	0.000250862	0.000164977	0.000157244	5.71299e-05	0.000103976	0.000142753	0.0001896	0.000304619	0.000361449	0.000402353	0.000464922	0.000486506	0.000496413	0.00057577	0.000551282	0.000504288	0.000548196	0.000579367	0.000579328	0.000603081	0.000619835	0.000664631	0.000594543	0.000614511	0.000678875	0.000769159	0.000704637	0.000758205	0.00075933	0.000708437	0.000606376	0.000651078	0.000588548	0.000560436	0.000541897	0.000576467	0.000606169	0.000633764	0.000676031	0.000649294	0.000685651	0.000613716	0.000692372	0.000706912	0.000829569	0.000877703	0.000969608
I_Obctrl_9weeks_r5c1_Spectrum202	0.000262396	0.000282819	0.000303243	0.000275909	0.000232798	0.000133955	0.000200594	0.000212872	0.000276938	0.000378217	0.000441771	0.000457138	0.000548818	0.000590083	0.000621748	0.000626149	0.000597458	0.000455762	0.000449714	0.000458246	0.000572073	0.000628459	0.000698911	0.000737816	0.000724939	0.000669198	0.00066628	0.000738307	0.000653606	0.000636648	0.000687434	0.000712334	0.000659046	0.000757873	0.000726038	0.000622875	0.00056225	0.000636077	0.000673046	0.00071414	0.000813034	0.000770465	0.000686923	0.000590015	0.000674206	0.000691872	0.000779687	0.000879003	0.000929286
I_Obctrl_9weeks_r5c1_Spectrum246	0.000136864	0.000194258	0.000251651	0.000239005	0.000203326	0.000135994	0.000249689	0.000220475	0.00029713	0.000360854	0.000395082	0.000392269	0.000512835	0.000545314	0.000623454	0.000640849	0.000574601	0.000386593	0.000377458	0.00036563	0.000505199	0.000635879	0.000721709	0.000740868	0.000766764	0.000646925	0.000576924	0.000626802	0.000575124	0.000517522	0.000604716	0.000672518	0.00070584	0.000828063	0.000808187	0.000696588	0.000642371	0.000719616	0.00075053	0.000829531	0.000932241	0.000859045	0.000701264	0.000602347	0.000660079	0.000708924	0.000787268	0.000910871	0.000924028
E_Obctrl_9weeks_r5c1_Spectrum43	0.00026507	0.000280761	0.000296452	0.000230933	0.000237235	0.000194509	0.000337716	0.000290549	0.000362225	0.000403224	0.000398926	0.000402659	0.000524519	0.000525105	0.000628049	0.000739743	0.000633399	0.000489501	0.000529246	0.000518106	0.000563024	0.000737684	0.000781755	0.00078555	0.000786486	0.000675182	0.000604313	0.000651576	0.000650251	0.000623131	0.000695078	0.000724458	0.000791981	0.000882307	0.000837173	0.000791046	0.000783779	0.000822539	0.000838374	0.000942671	0.000989493	0.00089627	0.000783419	0.000701832	0.000727056	0.000804331	0.000912726	0.00100881	0.0010282
E_Obctrl_9weeks_r5c1_Spectrum131	0.000230102	0.000227001	0.0002239	0.000150393	0.000152889	9.15588e-05	0.000212283	0.000189055	0.00025656	0.000321515	0.000335607	0.000350683	0.000460227	0.000467455	0.000547155	0.000653764	0.000567916	0.000446919	0.000489717	0.000491082	0.000525251	0.000662531	0.000700641	0.000716958	0.000697344	0.000620588	0.000587046	0.00064935	0.000629376	0.000625122	0.000679402	0.000686753	0.000707077	0.000788095	0.000736364	0.000693677	0.000682816	0.000722439	0.000743415	0.000829605	0.000877511	0.000800524	0.000727085	0.000645016	0.000687275	0.000749186	0.000866296	0.000952585	0.000994503
E_Obctrl_9weeks_r5c1_Spectrum261	0.000380817	0.000342949	0.000305082	0.000192009	0.000230566	0.000195366	0.000334197	0.000297323	0.000356609	0.000397763	0.000378116	0.000397941	0.000501889	0.000481795	0.000578437	0.000758594	0.000644184	0.000568945	0.000650827	0.000652709	0.000604615	0.000771551	0.000772083	0.0007743	0.000735837	0.000671172	0.00063867	0.000694563	0.000719988	0.000741918	0.000780469	0.000755331	0.000804876	0.000853517	0.000784067	0.000800272	0.000830814	0.00083531	0.000842256	0.000944916	0.000942287	0.000853266	0.000822624	0.000761365	0.000773115	0.000855893	0.000990956	0.00104847	0.00109258
E_Obctrl_9weeks_r5c1_Spectrum305	0.000330033	0.00030006	0.000270087	0.000167682	0.000194384	0.000147892	0.000278117	0.000249078	0.000310687	0.000363318	0.00035699	0.000377096	0.000481412	0.000470858	0.000558917	0.000715769	0.00061289	0.000526112	0.000596401	0.000599942	0.00057621	0.000728863	0.000740557	0.000749039	0.000713308	0.00064963	0.000622218	0.00068275	0.000690937	0.000708113	0.00074919	0.000730806	0.00076377	0.000821482	0.000756199	0.000754125	0.000771038	0.000786947	0.000799141	0.000894198	0.000907942	0.000824784	0.000786369	0.000718148	0.000742449	0.000816576	0.000947984	0.00101333	0.00106039
E_Obctrl_9weeks_r5c1_Spectrum348	0.000167293	0.0001887	0.000210106	0.000164323	0.000146564	7.68087e-05	0.000187689	0.000168074	0.000238945	0.000310325	0.000339501	0.000348758	0.00046049	0.000482076	0.000554309	0.000615066	0.000544486	0.000396253	0.000413972	0.000412113	0.000495679	0.000619092	0.000679372	0.00070066	0.000697644	0.000609043	0.000567886	0.000628195	0.000586882	0.000562627	0.000628189	0.000659152	0.000672227	0.000771069	0.000733008	0.000656802	0.000623316	0.000681843	0.000709148	0.000786601	0.000862037	0.000791285	0.000687118	0.000596464	0.000651342	0.000702515	0.000802993	0.000905	0.000938983
I_Obctrl_9weeks_r6c2_Spectrum87	0.000224332	0.000250316	0.000276301	0.000267555	0.00026603	0.00025579	0.000304679	0.000221868	0.000267893	0.000372176	0.00043177	0.000538417	0.000620667	0.000536487	0.000597202	0.00075302	0.000746268	0.000745242	0.000920106	0.000843273	0.000908347	0.000903091	0.000912772	0.000950835	0.000943837	0.000739538	0.000852789	0.00108205	0.0010539	0.00101043	0.0011238	0.00101747	0.000753419	0.000817624	0.000810252	0.000791801	0.000662935	0.000807427	0.000858681	0.000956491	0.000989693	0.00108588	0.00105136	0.000948877	0.000968006	0.000994352	0.00103103	0.00105214	0.00103653
I_Obctrl_9weeks_r6c2_Spectrum108	0.000469661	0.000426208	0.000382755	0.000357334	0.000381301	0.000263765	0.000272525	0.0003776	0.000381291	0.000429302	0.000466306	0.000485496	0.000507294	0.000541695	0.000601878	0.000712756	0.000686912	0.00060893	0.000641026	0.000650242	0.000672207	0.000717205	0.000709922	0.000719589	0.000645256	0.00064074	0.000654912	0.000743681	0.000664591	0.000680374	0.000669659	0.00064157	0.000584232	0.000606704	0.000590223	0.000559122	0.000550766	0.000570662	0.000609684	0.000650162	0.000729464	0.00069899	0.000722402	0.000643136	0.000744632	0.000723173	0.000846413	0.000895507	0.000989509
I_Obctrl_9weeks_r6c2_Spectrum175	0.000425391	0.000398904	0.000372417	0.000352307	0.000381936	0.000276093	0.000292401	0.000361141	0.00036172	0.000415156	0.00045343	0.000485186	0.000518928	0.000535101	0.000590245	0.000716953	0.000701391	0.000629151	0.000691677	0.000693557	0.000716981	0.000752029	0.00074117	0.000755257	0.00068546	0.000653647	0.000681215	0.000808834	0.000741332	0.000745965	0.000752023	0.000709767	0.000616364	0.000641294	0.000627405	0.000598646	0.000564229	0.000602091	0.000644072	0.000693149	0.000768168	0.000755765	0.000775115	0.000678702	0.000766234	0.000743814	0.000858435	0.00089598	0.000982
I_Obctrl_9weeks_r6c2_Spectrum217	0.000386906	0.000374781	0.000362657	0.000345637	0.00037047	0.000285378	0.000310685	0.000340256	0.000349927	0.000416457	0.000460401	0.00051177	0.000559191	0.000549914	0.000606499	0.000745688	0.000733732	0.00067645	0.000771266	0.000754423	0.000787491	0.00081235	0.000804678	0.000825123	0.000768025	0.000692294	0.000741814	0.000902685	0.0008445	0.000836388	0.000869187	0.000808807	0.000668359	0.000702597	0.000690249	0.000663536	0.00060224	0.000667933	0.000713574	0.000775964	0.000842468	0.000857016	0.000863991	0.000760099	0.000831685	0.000818939	0.00091723	0.000949512	0.0010137
I_Obctrl_9weeks_r6c2_Spectrum219	0.000486062	0.000418179	0.000350297	0.000307477	0.000280322	0.000185068	0.000193528	0.000304384	0.000359673	0.000441015	0.000496635	0.000540385	0.00056369	0.000573313	0.000664228	0.000759434	0.000695033	0.00064597	0.000672926	0.000632284	0.000688436	0.000736681	0.000757066	0.000771523	0.00072399	0.000652391	0.000696882	0.000750616	0.000648045	0.000658103	0.000682352	0.000637688	0.000538128	0.000589946	0.000563619	0.000524114	0.000517598	0.00057194	0.000611949	0.000670439	0.000736694	0.000733379	0.000721836	0.00068277	0.000786184	0.000807169	0.000906821	0.000988352	0.00102901
E_Obctrl_9weeks_r6c2_Spectrum49	0.000433873	0.000406249	0.000378625	0.00035972	0.000396288	0.000283051	0.000296963	0.000375959	0.000368726	0.000414631	0.00044914	0.000472803	0.000502372	0.000528373	0.00057964	0.000703821	0.00069152	0.000612627	0.000666378	0.000679078	0.000696038	0.000733462	0.000718851	0.000730745	0.000655042	0.00064333	0.000661421	0.000782637	0.000715472	0.000724657	0.000719432	0.000684555	0.000609867	0.000628968	0.000615673	0.000587556	0.000561096	0.000587371	0.000628072	0.000671255	0.000749735	0.00072689	0.000753349	0.000655553	0.000747116	0.00071772	0.000838963	0.000874536	0.000972045
E_Obctrl_9weeks_r6c2_Spectrum113	0.000576064	0.000496163	0.000416262	0.000347177	0.000192418	0.000215361	0.000243283	0.000254723	0.000443008	0.000620305	0.000723261	0.000863305	0.000919051	0.000807571	0.000958099	0.00103	0.000894322	0.000956616	0.00104364	0.00084772	0.000997941	0.00102112	0.00111092	0.00114905	0.00120282	0.000879552	0.0010403	0.00108156	0.000962991	0.000926843	0.00109296	0.000973223	0.000678028	0.00081225	0.000770501	0.000722413	0.000655968	0.000848281	0.000891922	0.00101456	0.00101823	0.00114433	0.00102286	0.00106727	0.00111908	0.0012595	0.00124713	0.00137815	0.00123378
E_Obctrl_9weeks_r6c2_Spectrum292	0.000415462	0.000395441	0.00037542	0.000358858	0.000396714	0.000290223	0.000308018	0.000369855	0.000362747	0.000412133	0.000447915	0.000478164	0.000513487	0.000530135	0.000579989	0.000711011	0.000702763	0.000627877	0.000695959	0.000703862	0.000722606	0.00075542	0.000740046	0.000754192	0.000681643	0.000655217	0.000680678	0.000819133	0.000757214	0.000761019	0.000764831	0.000722763	0.000630203	0.00065133	0.000639491	0.000612441	0.000574101	0.000609787	0.000652168	0.000699861	0.000775925	0.000762531	0.000786039	0.000681581	0.000766214	0.000737638	0.00085388	0.000885045	0.000977095
E_Obctrl_9weeks_r6c2_Spectrum377	0.000340324	0.000377427	0.00041453	0.000429155	0.000536242	0.000429032	0.000457743	0.000456032	0.000382989	0.000396115	0.00040894	0.000425812	0.000474753	0.00049507	0.000496955	0.000660537	0.000716369	0.000621294	0.000735271	0.000794099	0.000772452	0.000784971	0.000732901	0.000747367	0.000655282	0.00067499	0.000681509	0.000908618	0.000898499	0.000894223	0.000879754	0.000841904	0.000757746	0.000745517	0.000751268	0.000741431	0.000667451	0.000684881	0.000727633	0.000762739	0.000843247	0.000824544	0.000884063	0.000715042	0.000771104	0.000692436	0.000816672	0.000789544	0.000928602
E_Obctrl_9weeks_r6c2_Spectrum424	0.000367292	0.000377687	0.000388081	0.00038733	0.000459081	0.000354376	0.000379226	0.000403966	0.000365694	0.000399815	0.000425548	0.000452717	0.000497432	0.000512021	0.00053897	0.000689628	0.000713599	0.000630306	0.000727113	0.000757267	0.000757847	0.000779395	0.000746319	0.000761801	0.000680944	0.000670053	0.000689952	0.000879137	0.000843752	0.000841584	0.000840742	0.000797526	0.000700568	0.000706903	0.000703749	0.000685257	0.0006245	0.000656111	0.000699751	0.000744055	0.000821797	0.000809932	0.000849603	0.000710831	0.000779747	0.000727715	0.000846622	0.000848333	0.000961171
I_ObOb_3weeks_r1c1_Spectrum121	0.000510045	0.000430166	0.000350287	0.000321885	0.000345948	0.000236969	0.000350352	0.000437221	0.000391049	0.000468798	0.00053752	0.000479784	0.000535814	0.000551978	0.000538338	0.000596813	0.000555813	0.00047147	0.000614472	0.000655366	0.00073039	0.00079197	0.000813027	0.000807664	0.000800326	0.000732721	0.000761395	0.000899792	0.000823255	0.00076872	0.000746716	0.000697728	0.000595617	0.000669139	0.000630586	0.000637728	0.000633023	0.000665267	0.000745368	0.000815501	0.000908199	0.000921447	0.000927736	0.00075209	0.000831055	0.000839689	0.000873519	0.000851592	0.00100116
I_ObOb_3weeks_r1c1_Spectrum138	0.000453136	0.000385342	0.000317548	0.000304082	0.000353756	0.000242678	0.000363302	0.000473997	0.000416912	0.000500276	0.000573042	0.000519861	0.000550681	0.000576258	0.000557881	0.000584238	0.000518003	0.000430349	0.000569376	0.000610791	0.000715345	0.000811979	0.000815127	0.000803661	0.000797882	0.000722715	0.000727197	0.000882836	0.000813018	0.000772984	0.000739418	0.000713771	0.000629666	0.0007149	0.000667602	0.000691921	0.000694148	0.000727162	0.000813942	0.000877403	0.0010059	0.00101368	0.000992571	0.000778128	0.000842904	0.00081408	0.000833777	0.000798582	0.000981696
I_ObOb_3weeks_r1c1_Spectrum207	0.000624503	0.000529023	0.000433543	0.000366333	0.000425799	0.000293376	0.000353377	0.000466062	0.000434724	0.000523851	0.000616618	0.000610978	0.000657272	0.000680115	0.000659483	0.000689713	0.000619608	0.000510632	0.000634664	0.000674101	0.00073431	0.000863693	0.000887493	0.000881523	0.000847818	0.00080094	0.000784364	0.000892643	0.000835052	0.000841278	0.000807775	0.000767095	0.000696751	0.000774926	0.000715069	0.000746764	0.000760037	0.000809178	0.000877804	0.000906377	0.00100219	0.000986639	0.000990248	0.000813205	0.000873234	0.000832387	0.000873879	0.000824559	0.000948382
I_ObOb_3weeks_r1c1_Spectrum242	0.000620428	0.000515539	0.00041065	0.000336283	0.000359569	0.000235018	0.000299406	0.000379897	0.000356932	0.000436861	0.000519413	0.000496635	0.000572353	0.000583375	0.000569493	0.000640907	0.000605118	0.000505665	0.000637939	0.000676868	0.000708309	0.000783287	0.000825685	0.000826421	0.000797292	0.00075384	0.000774055	0.000870298	0.000801198	0.000777415	0.000759158	0.000691374	0.000594287	0.000658334	0.000613027	0.000620247	0.00062157	0.000665682	0.000729551	0.000774978	0.000830987	0.000828199	0.000862022	0.000727786	0.000807302	0.000818658	0.000873366	0.000845121	0.000938217
I_ObOb_3weeks_r1c1_Spectrum275	0.000603915	0.000509495	0.000415075	0.000365116	0.000358954	0.000253559	0.000349897	0.000406113	0.000376164	0.000445243	0.00050881	0.000451195	0.000536712	0.000541067	0.000533172	0.000628084	0.000617843	0.000537976	0.000680057	0.000718722	0.000752793	0.000773492	0.000816755	0.000819081	0.000807728	0.000753397	0.000808101	0.000917936	0.000836659	0.000770288	0.00076252	0.000685944	0.00056639	0.00062315	0.000594869	0.000581905	0.000569758	0.000601412	0.000669717	0.000742721	0.00078755	0.000805019	0.000845461	0.000723784	0.000816602	0.000868176	0.000919242	0.000912524	0.0010129
E_ObOb_3weeks_r1c1_Spectrum15	0.000500218	0.000438273	0.000376328	0.000388785	0.000328288	0.00026935	0.000434957	0.000444852	0.000396607	0.000440696	0.000461173	0.000331175	0.000423716	0.000416907	0.00042079	0.000549756	0.000585831	0.000551737	0.000707104	0.000743517	0.000794189	0.000708532	0.000743948	0.000747288	0.000776471	0.000697393	0.000815685	0.000957815	0.000856245	0.000704667	0.000715485	0.000632969	0.000477055	0.000519735	0.000526999	0.000477461	0.000438841	0.000441658	0.000519436	0.000647449	0.000680123	0.000739308	0.000781008	0.000676691	0.000788566	0.000911136	0.000945829	0.000981637	0.00110756
E_ObOb_3weeks_r1c1_Spectrum63	0.0017852	0.00158596	0.00138672	0.00105805	0.00113438	0.000956454	0.000653395	0.000712385	0.00084246	0.000916037	0.00106977	0.00132743	0.00144317	0.0014379	0.00141804	0.00146445	0.00141848	0.00125215	0.0012319	0.00124144	0.00102128	0.00125271	0.00138373	0.00141415	0.00124685	0.00138221	0.00126802	0.00105738	0.00109677	0.00134991	0.00133943	0.00123286	0.00127103	0.00126785	0.00117469	0.00122663	0.00129286	0.00140568	0.00133889	0.00116508	0.00102418	0.000892504	0.00103867	0.00117212	0.00118106	0.00110824	0.00125291	0.00115857	0.000885323
E_ObOb_3weeks_r1c1_Spectrum82	0.000585008	0.00049076	0.000396512	0.000343858	0.000356227	0.00024315	0.000333257	0.000406291	0.000374342	0.000449677	0.000521379	0.000475748	0.000549994	0.000559821	0.000548338	0.000625128	0.000597663	0.000509655	0.000648808	0.000688186	0.00073265	0.000783413	0.000820372	0.000820038	0.0008036	0.000749385	0.000785018	0.000898027	0.000822141	0.000773743	0.000758403	0.000692329	0.000585208	0.000649185	0.000612055	0.000611615	0.000606213	0.000642465	0.000712502	0.000775275	0.000837079	0.000846333	0.000875082	0.000734189	0.000818761	0.000844727	0.000892489	0.000874137	0.000985591
E_ObOb_3weeks_r1c1_Spectrum85	0.000742349	0.000627118	0.000511887	0.000426689	0.000360836	0.000270802	0.000332917	0.000325583	0.000328114	0.000376108	0.000424875	0.000368019	0.000506163	0.00048742	0.000491989	0.000653642	0.000705321	0.000641029	0.00077464	0.00080737	0.000762433	0.000699315	0.000782837	0.000800493	0.000784397	0.000757569	0.000862583	0.000913725	0.000827233	0.000738232	0.000759504	0.000634436	0.000486837	0.000508128	0.000503405	0.000451584	0.000425112	0.000452911	0.000495708	0.000573044	0.00052329	0.000550054	0.000654399	0.000644326	0.000760198	0.000895132	0.000976392	0.00100156	0.00100371
E_ObOb_3weeks_r1c1_Spectrum272	0.00076963	0.000646173	0.000522716	0.000421108	0.000367605	0.00026678	0.000309881	0.000312518	0.000320838	0.000374324	0.000433396	0.000395375	0.00053273	0.000516266	0.000518321	0.000672632	0.000714371	0.000639425	0.000768759	0.000801787	0.00075056	0.000712269	0.000798705	0.00081666	0.000790334	0.000770872	0.000860754	0.000901556	0.00082058	0.00075313	0.000770532	0.000646268	0.000507999	0.000531787	0.000518841	0.000475528	0.000455639	0.00049072	0.000530119	0.000593431	0.000544176	0.000560572	0.000666035	0.000655307	0.000766467	0.000885277	0.000971273	0.000986637	0.00097918
I_ObOb_3weeks_r2c1_Spectrum148	0.000398436	0.000337208	0.000275979	0.000343324	0.000294504	0.000180227	0.000302599	0.000369945	0.00023445	0.000335963	0.000383529	0.000321763	0.000371488	0.000499977	0.000527766	0.000602309	0.000616793	0.000505401	0.000514132	0.000500567	0.000547423	0.000632403	0.000628552	0.000633694	0.000655021	0.000680306	0.000681495	0.000839133	0.000780265	0.000759161	0.000700656	0.000700415	0.000615658	0.000667928	0.000634244	0.000568912	0.000522644	0.000570963	0.000632591	0.000661851	0.000768437	0.000701674	0.000742806	0.000665255	0.000723292	0.000702208	0.00083757	0.000770451	0.000820218
I_ObOb_3weeks_r2c1_Spectrum214	0.000292114	0.000215691	0.000139269	9.2968e-05	9.04804e-05	3.52804e-05	0.000156018	0.000288166	0.000321964	0.000434946	0.000493619	0.000444815	0.00046584	0.000568105	0.000535965	0.000538286	0.000524864	0.000415376	0.000414511	0.000405207	0.000502701	0.000640361	0.000616464	0.000589833	0.000611356	0.000594318	0.000547621	0.000722732	0.000693159	0.00068778	0.000681266	0.000655361	0.000614857	0.00065765	0.000632219	0.000505704	0.000523414	0.000576044	0.000598103	0.000624503	0.000814526	0.000725474	0.000721089	0.0007142	0.000761857	0.000713223	0.000881608	0.000833901	0.00087223
I_ObOb_3weeks_r2c1_Spectrum238	0.000349749	0.000263655	0.000177561	0.000149357	0.000133614	6.40825e-05	0.000176898	0.000281669	0.000276024	0.000356822	0.000386829	0.000335761	0.000385333	0.000430018	0.000446155	0.000506621	0.000528602	0.000439381	0.000539294	0.000543623	0.000587549	0.000684954	0.000694662	0.000666992	0.000648793	0.00062855	0.000601532	0.000711911	0.000662036	0.000680311	0.0006885	0.000664044	0.000624297	0.00066122	0.000616285	0.000524038	0.000480226	0.000508826	0.00054485	0.000547128	0.000672296	0.000637842	0.000622169	0.000550826	0.000616253	0.000595093	0.000736416	0.000745407	0.000839747
I_ObOb_3weeks_r2c1_Spectrum279	0.000311846	0.000232157	0.000152468	0.000114902	0.000106138	4.217e-05	0.000163494	0.000281939	0.000295739	0.000400025	0.00045151	0.000397871	0.000433999	0.000523173	0.000506024	0.00053136	0.000532218	0.000426753	0.000456661	0.00044913	0.000524889	0.000649136	0.000632979	0.000607946	0.000618921	0.000601821	0.000560964	0.000720526	0.000683282	0.000683007	0.000678419	0.000653916	0.000611179	0.000650294	0.000617652	0.000504133	0.000503189	0.000547135	0.000576208	0.000598089	0.000767108	0.000691559	0.000686104	0.000659056	0.000713862	0.000675791	0.000835981	0.000806328	0.00085949
I_ObOb_3weeks_r2c1_Spectrum281	0.000631602	0.000537722	0.000443843	0.000438274	0.00041022	0.000342272	0.000418486	0.000496151	0.000456854	0.000472682	0.000444265	0.000415121	0.000475377	0.00040108	0.000498509	0.000627672	0.000689376	0.00065207	0.000910525	0.000949561	0.00092785	0.000954736	0.00103385	0.000998536	0.00090846	0.000883484	0.000895138	0.000866717	0.000793687	0.000860468	0.000901318	0.000878156	0.000852636	0.000887683	0.000820456	0.000781336	0.000634502	0.000629654	0.000673767	0.000620501	0.000631791	0.000707818	0.000664706	0.000490123	0.000571043	0.000586137	0.000670137	0.000765379	0.000958542
E_ObOb_3weeks_r2c1_Spectrum375	0.000772087	0.000720204	0.000668321	0.000741585	0.000678987	0.000527885	0.000665009	0.000604554	0.000402878	0.000480213	0.000535047	0.000411374	0.000588357	0.00071948	0.000743887	0.000907586	0.00100143	0.000895333	0.000961964	0.000913308	0.000819224	0.000848793	0.000805078	0.000835299	0.000859524	0.000871755	0.00086042	0.00102631	0.000955844	0.000916028	0.000859932	0.000870918	0.000784622	0.000771409	0.000715773	0.00072465	0.000689176	0.000676213	0.000769764	0.000837609	0.000876106	0.000789679	0.000842769	0.000777365	0.000861335	0.000901814	0.000990949	0.00100917	0.00101775
E_ObOb_3weeks_r2c1_Spectrum442	0.000669209	0.000567571	0.000465933	0.000330301	0.000347044	0.000311008	0.000419892	0.000486434	0.000595022	0.000642185	0.000664006	0.000587428	0.000709448	0.000676118	0.000662773	0.000746644	0.000817701	0.000755177	0.000961928	0.000959062	0.000920722	0.00100286	0.00099168	0.000944729	0.000896002	0.000817471	0.000746409	0.000822668	0.000783842	0.000827035	0.000907221	0.000863378	0.000874719	0.000851191	0.000786831	0.000707284	0.000692465	0.000664548	0.000687046	0.000690483	0.000805168	0.000780026	0.000711671	0.000676441	0.000759318	0.000771252	0.000890263	0.00102451	0.00112181
E_ObOb_3weeks_r2c1_Spectrum493	0.000486637	0.000433914	0.000381192	0.000317377	0.000327893	0.000282193	0.000410827	0.000519181	0.000577003	0.00071671	0.000814136	0.000747496	0.000777704	0.000955512	0.000857407	0.000813795	0.000783824	0.000656565	0.000535392	0.000493537	0.000602729	0.000764102	0.000679009	0.00066689	0.000744393	0.000728934	0.000653846	0.000910262	0.00090723	0.000861366	0.000834789	0.000813749	0.000774225	0.000796272	0.000791585	0.000657192	0.000764533	0.000822515	0.000836014	0.000910093	0.00114882	0.000981719	0.000999324	0.00108836	0.00111752	0.00105885	0.00123307	0.00114268	0.00108228
E_ObOb_3weeks_r2c1_Spectrum530	0.000410651	0.000325012	0.000239373	0.000166127	0.000162435	9.096e-05	0.000221825	0.000269731	0.000292599	0.000371871	0.00042054	0.000328333	0.000457691	0.00050991	0.000491061	0.000579963	0.000644083	0.000552407	0.000674205	0.000652348	0.000626957	0.00071893	0.00068546	0.000663886	0.000657242	0.000611404	0.000551665	0.000695539	0.000652766	0.000660587	0.000689665	0.000663111	0.000639351	0.000627996	0.000573656	0.000501624	0.000504471	0.000497467	0.000540809	0.000577084	0.000706449	0.000635764	0.000613404	0.000591817	0.000672681	0.000680466	0.00081397	0.000883248	0.000935344
E_ObOb_3weeks_r2c1_Spectrum534	0.00061524	0.000541229	0.000467218	0.000432919	0.000408341	0.000303152	0.000436474	0.000393402	0.000330889	0.00038692	0.000431096	0.000306466	0.000511862	0.000561967	0.000565603	0.000727378	0.000845057	0.000763585	0.000930583	0.000892741	0.000771447	0.000810429	0.000767857	0.000769389	0.000758596	0.000718648	0.000670881	0.000799277	0.000742039	0.00074005	0.000759169	0.000747237	0.000713026	0.000668866	0.000600531	0.000593374	0.000576268	0.000532143	0.000603963	0.0006573	0.000713256	0.000650203	0.000645722	0.000604029	0.00070128	0.00075397	0.000844605	0.000961805	0.00100173
I_ObOb_3weeks_r3c2_Spectrum141	0.000685767	0.000548543	0.000411319	0.000369787	0.000391124	0.00032673	0.000359498	0.000448113	0.000461449	0.000418446	0.000403694	0.000520069	0.00056639	0.000466396	0.00057983	0.00060688	0.000512274	0.000420116	0.000582537	0.000642407	0.000803684	0.000819299	0.000854508	0.000946054	0.00086434	0.000856435	0.00102228	0.00114713	0.00101348	0.00104035	0.000899676	0.000782024	0.000591212	0.000554223	0.000457301	0.000554862	0.000546114	0.000545854	0.000602743	0.000611129	0.000610856	0.000590493	0.000729829	0.000793064	0.000934512	0.000987121	0.00104903	0.00106146	0.00103077
I_ObOb_3weeks_r3c2_Spectrum161	0.000754953	0.000704743	0.000654532	0.000497496	0.000640282	0.000595847	0.000513213	0.000546289	0.000527842	0.000508507	0.000420992	0.000377675	0.000388994	0.00047205	0.000556664	0.000738999	0.000822507	0.000813629	0.000905361	0.000884718	0.000963576	0.00102689	0.000898102	0.000847049	0.00079378	0.000724303	0.000784531	0.00100112	0.000907224	0.000897953	0.000884913	0.000839008	0.000719375	0.000816952	0.000793718	0.000808023	0.000791908	0.000797785	0.000813441	0.000909944	0.00087231	0.000789154	0.000860135	0.000763222	0.000781358	0.000825041	0.000977777	0.000977721	0.00104585
I_ObOb_3weeks_r3c2_Spectrum180	0.000686165	0.000604054	0.000521944	0.000465215	0.000524537	0.000457432	0.000470381	0.000510188	0.000476286	0.000474669	0.000429751	0.000419433	0.000453413	0.000437547	0.000505527	0.000669045	0.000685662	0.000638906	0.000784623	0.000786313	0.000839283	0.000886625	0.00085439	0.000826703	0.000787162	0.000761587	0.000838772	0.000994494	0.000916714	0.000917031	0.000848545	0.000771157	0.000618101	0.000648098	0.000572297	0.000616454	0.000587059	0.000640747	0.000710314	0.000780554	0.000776682	0.000713303	0.000749847	0.000701781	0.000810426	0.000858606	0.000976977	0.00101545	0.00102454
I_ObOb_3weeks_r3c2_Spectrum205	0.00108038	0.000954331	0.000828286	0.000866709	0.000863597	0.00074492	0.000833086	0.000904336	0.000751325	0.000876169	0.000920452	0.000798257	0.000761981	0.000811455	0.000679376	0.000906046	0.000995378	0.00102425	0.00114557	0.00117561	0.00111051	0.00113335	0.00106004	0.0009107	0.00093269	0.000903762	0.000951874	0.00104403	0.00103754	0.00101228	0.000983169	0.000866459	0.000804511	0.000834005	0.000729005	0.000699366	0.000701712	0.000741567	0.000843385	0.000957088	0.000976491	0.000854027	0.000799052	0.000710907	0.000871131	0.000948107	0.00108453	0.00118292	0.001184
I_ObOb_3weeks_r3c2_Spectrum265	0.000817715	0.000655966	0.000494217	0.000438244	0.000484498	0.000388248	0.000410719	0.000524101	0.000464867	0.000491174	0.0004983	0.000521154	0.000514471	0.000516418	0.000526037	0.000636539	0.000633882	0.000605139	0.000746135	0.000811179	0.000925322	0.000944525	0.000885857	0.000880316	0.00082107	0.000777933	0.00093081	0.00108445	0.000970345	0.000975149	0.000881176	0.000742895	0.000601734	0.000613048	0.000516186	0.000556454	0.00057121	0.000541081	0.000597639	0.000663975	0.000656273	0.000573189	0.000684582	0.000682617	0.00082085	0.000898852	0.00101732	0.00105062	0.00105418
E_ObOb_3weeks_r3c2_Spectrum65	0.000623266	0.000681239	0.000739212	0.000556517	0.000701701	0.000741393	0.000624609	0.000559983	0.000695942	0.000520626	0.000335414	0.000423574	0.000547122	0.000475955	0.000797739	0.000874497	0.000832516	0.000709867	0.000821012	0.000736776	0.000873757	0.000956403	0.000968782	0.00106754	0.000976114	0.000959161	0.00098582	0.00118288	0.00106499	0.00108681	0.00102696	0.00106976	0.000860324	0.000912534	0.000924	0.00103124	0.000946125	0.00103913	0.00103873	0.00104422	0.0010046	0.0010361	0.00112447	0.00109009	0.00105304	0.00102824	0.00109536	0.00104125	0.0010767
E_ObOb_3weeks_r3c2_Spectrum128	0.000572201	0.000630253	0.000688304	0.00058602	0.000688306	0.000692185	0.000647587	0.00056542	0.000620441	0.000524458	0.000370788	0.000357456	0.000467982	0.000411021	0.000633526	0.000822341	0.000838338	0.000743567	0.000879303	0.000778233	0.000790357	0.000880288	0.000894114	0.000886612	0.00085027	0.000847138	0.000818802	0.00098801	0.00093714	0.000939114	0.00090231	0.000936772	0.000751398	0.000808411	0.000787868	0.000857738	0.000757946	0.000918964	0.000976733	0.00102602	0.00101303	0.0010061	0.000974941	0.000879798	0.000900763	0.000887559	0.000984646	0.000994724	0.00101814
E_ObOb_3weeks_r3c2_Spectrum170	0.000603486	0.000631222	0.000658958	0.000575295	0.000663533	0.00064873	0.000624696	0.00056698	0.000595589	0.000526895	0.00039932	0.000377779	0.000471754	0.000422769	0.000604066	0.000798586	0.000818959	0.000735793	0.000877671	0.000797002	0.000805901	0.000887654	0.000893561	0.000872276	0.000840513	0.000834698	0.000824395	0.00098824	0.000937772	0.000937704	0.000894975	0.000904142	0.000726191	0.000777278	0.000740795	0.000802864	0.000715988	0.000861892	0.000928709	0.000986297	0.000978271	0.000956026	0.000927796	0.000837694	0.000884815	0.000886033	0.000990542	0.00101347	0.00103166
E_ObOb_3weeks_r3c2_Spectrum276	0.00049606	0.00066389	0.000831719	0.000701014	0.000856924	0.000894701	0.00079353	0.000637919	0.000664489	0.000607797	0.00041963	0.000261353	0.000346636	0.000420712	0.000585702	0.000880925	0.0010388	0.00102304	0.00107614	0.000900265	0.000782752	0.000902221	0.000826883	0.000692663	0.000715901	0.000692355	0.000531292	0.000704708	0.000742031	0.000714248	0.000803183	0.000927889	0.000848718	0.000995861	0.00104712	0.00103755	0.000928175	0.00112429	0.0011578	0.00126232	0.00123875	0.00120524	0.00105787	0.000840598	0.00075802	0.000722069	0.000854615	0.000869933	0.000956964
E_ObOb_3weeks_r3c2_Spectrum299	0.000572863	0.000624907	0.000676951	0.000650969	0.000704663	0.000688817	0.000707152	0.000624123	0.000630671	0.000590781	0.000478993	0.000420715	0.000519902	0.000458087	0.000604183	0.000829248	0.000862901	0.000787175	0.000931854	0.000836325	0.000774739	0.000857889	0.000893421	0.000836546	0.000839308	0.000855504	0.000802395	0.000926314	0.000923881	0.000918617	0.00089072	0.00091633	0.000760426	0.00080253	0.000760476	0.000810115	0.000711006	0.000904194	0.000998136	0.00106072	0.00107215	0.00105293	0.000953548	0.000847093	0.000913419	0.000908313	0.00100386	0.00105554	0.00106008
I_ObOb_9weeks_r1c1_Spectrum77	0.000297354	0.000266817	0.000236281	0.000202384	0.000276887	0.000203242	0.000292493	0.000374433	0.000393859	0.000468492	0.000535343	0.000558554	0.000518193	0.000575974	0.000560393	0.000659587	0.000631043	0.000595427	0.000648166	0.000751632	0.000748239	0.000734474	0.000782171	0.000759576	0.00063201	0.000557179	0.000634755	0.000781815	0.000701233	0.000681527	0.000678462	0.000590246	0.00046288	0.000520006	0.000496227	0.000496759	0.000541064	0.000560022	0.000600696	0.000658958	0.000743773	0.000625485	0.000596737	0.000485554	0.000594841	0.000582768	0.000758375	0.000829725	0.000967498
I_ObOb_9weeks_r1c1_Spectrum118	0.000287651	0.000288201	0.000288751	0.000198117	0.00017633	0.000165871	0.00020224	0.000229037	0.000256792	0.000406844	0.000405562	0.000470176	0.000545403	0.000522986	0.000498099	0.000551235	0.000444504	0.000333788	0.000467829	0.00046809	0.000517898	0.000530694	0.000554585	0.000574732	0.000590897	0.000600606	0.000686669	0.00074362	0.000638713	0.000600666	0.000596771	0.000525953	0.000522155	0.000593596	0.000571867	0.000562035	0.000605024	0.000592897	0.000674519	0.000704296	0.000777004	0.000745136	0.000799996	0.000697708	0.000734482	0.000723322	0.000789319	0.00077946	0.000855692
I_ObOb_9weeks_r1c1_Spectrum120	0.000253333	0.000234774	0.000216214	0.000155471	0.000190475	0.000143755	0.000212894	0.000273702	0.000298779	0.000408308	0.000447332	0.000489885	0.000499512	0.000523085	0.000501233	0.00057906	0.000513472	0.000443804	0.000532466	0.000594693	0.000617909	0.000615733	0.000654908	0.000651466	0.000583454	0.000543494	0.000628294	0.000738503	0.000646812	0.00061915	0.000616417	0.00053309	0.000458348	0.000522711	0.00049847	0.000496194	0.000543046	0.000547605	0.000608183	0.000656115	0.000735227	0.000652505	0.000660016	0.000548958	0.000628847	0.000617972	0.000748768	0.000786476	0.000901839
I_ObOb_9weeks_r1c1_Spectrum122	0.000226816	0.00021484	0.000202864	0.0001249	0.00013574	0.000107854	0.00016456	0.00021261	0.000242878	0.000372598	0.000394096	0.000448826	0.000490103	0.000491137	0.00046351	0.000522233	0.00043202	0.000341578	0.000450158	0.000487373	0.000531264	0.000536551	0.000570743	0.000580489	0.000550345	0.00053226	0.000622173	0.000706594	0.000611313	0.000579687	0.000578139	0.000498444	0.000459591	0.000526983	0.000501837	0.000500102	0.000550557	0.000544396	0.000617687	0.000659516	0.000730371	0.000671719	0.000702231	0.000591419	0.000651204	0.000642789	0.000742143	0.000758439	0.000859454
I_ObOb_9weeks_r1c1_Spectrum227	0.000252752	0.000227602	0.000202452	0.000130031	0.000166416	0.000127932	0.000200498	0.000265541	0.000300611	0.000412929	0.00045091	0.000498533	0.000514469	0.000530013	0.000493932	0.00054408	0.000459416	0.000382548	0.000467043	0.000534247	0.000582442	0.00058192	0.000624582	0.000628431	0.000562171	0.000521272	0.00061665	0.000716526	0.000632473	0.000606131	0.000607396	0.00051888	0.000457706	0.000518947	0.000488031	0.000496342	0.00055682	0.000550099	0.000618125	0.000669657	0.000729651	0.000652065	0.000663886	0.000543541	0.000617577	0.000613455	0.000732147	0.000767134	0.000887566
E_ObOb_9weeks_r1c1_Spectrum23	0.000318518	0.000341235	0.000363952	0.000314902	0.000290672	0.000251901	0.000277564	0.000291193	0.000285016	0.000423754	0.000427733	0.00047446	0.000526205	0.000533073	0.000556868	0.000704144	0.00066439	0.000580262	0.000726047	0.00071213	0.000676782	0.000683686	0.000696613	0.000691745	0.000699295	0.000711114	0.00076105	0.000854744	0.000725433	0.000683757	0.000666534	0.000613719	0.00056179	0.000643754	0.000644872	0.000600119	0.000597372	0.000624346	0.000679787	0.000698384	0.000835331	0.000785005	0.000823695	0.000753335	0.00081098	0.000777125	0.000885816	0.000887338	0.000947416
E_ObOb_9weeks_r1c1_Spectrum253	0.000304613	0.000321894	0.000339174	0.000281409	0.000259285	0.000225615	0.000254691	0.00027239	0.000273692	0.000414376	0.000418357	0.000468689	0.000524043	0.000525688	0.000538547	0.00066586	0.000611963	0.000522598	0.000664984	0.000656112	0.000639215	0.000647087	0.000662998	0.000663187	0.000670243	0.000680151	0.000738424	0.000825653	0.000701559	0.000660801	0.00064649	0.000589019	0.000545781	0.000625536	0.000621472	0.000584624	0.000592128	0.000610686	0.00067159	0.000693184	0.000816357	0.000768536	0.000809745	0.000731664	0.000786118	0.000757257	0.000858757	0.000859206	0.000924257
E_ObOb_9weeks_r1c1_Spectrum258	0.000344007	0.000329266	0.000314524	0.000197465	0.000176714	0.000185492	0.000227066	0.00026122	0.000310511	0.000463975	0.000458066	0.000532737	0.000621655	0.000579248	0.000521707	0.000509281	0.000359298	0.000232765	0.000355092	0.000363753	0.00046932	0.000485263	0.00051516	0.000551147	0.000572895	0.000580848	0.00068838	0.000718013	0.000631906	0.000596706	0.000601134	0.000519652	0.000548433	0.000610316	0.000573229	0.000586605	0.000658754	0.000620063	0.000716717	0.000752392	0.000779321	0.000760705	0.000824755	0.000703176	0.000723917	0.000727753	0.000762021	0.00074377	0.000827922
E_ObOb_9weeks_r1c1_Spectrum295	0.000415366	0.00045685	0.000498335	0.000461372	0.000413913	0.000373267	0.000379395	0.000371712	0.000347271	0.000492065	0.000483095	0.000526794	0.000589277	0.000594309	0.000643355	0.000830701	0.000813092	0.000729193	0.000895742	0.000849971	0.000777136	0.000786068	0.000786351	0.000776144	0.000810508	0.000841932	0.0008706	0.000962071	0.000815998	0.000768636	0.000743381	0.00070598	0.000654961	0.000743536	0.000758093	0.000691265	0.000660909	0.000702196	0.000749387	0.000753681	0.000921143	0.000880526	0.000927208	0.000879247	0.000930555	0.000884091	0.000989378	0.000978479	0.00101271
E_ObOb_9weeks_r1c1_Spectrum384	0.000358833	0.000394551	0.000430268	0.000401614	0.000372108	0.000321936	0.000339114	0.000342919	0.000319492	0.00045338	0.000457186	0.000495521	0.000539571	0.000558214	0.000607252	0.000799989	0.00079311	0.000721193	0.00087455	0.000848716	0.000771217	0.000776512	0.000782541	0.000766692	0.000776377	0.00079324	0.000823481	0.000930804	0.000789762	0.000746226	0.000722391	0.000681055	0.000610427	0.00069724	0.000710753	0.000647804	0.000620725	0.000666596	0.00070907	0.000720064	0.000888379	0.000833253	0.000866761	0.000815419	0.000879821	0.000834573	0.000959047	0.000962808	0.0010101
I_ObOb_9weeks_r2c1_Spectrum76	0.000398744	0.00035025	0.000301756	0.000184995	0.000245948	0.000178467	0.000246002	0.000305098	0.00034293	0.0003303	0.000383827	0.000392293	0.000383208	0.000402138	0.000409761	0.00048658	0.000492179	0.00049609	0.000599745	0.000640112	0.000677441	0.000703631	0.000687799	0.000682599	0.000680775	0.000632202	0.000618733	0.00072813	0.000741834	0.000716046	0.000723168	0.000751724	0.000689651	0.000659474	0.000673853	0.00061853	0.000559493	0.000579947	0.000606475	0.000629627	0.000768555	0.000745462	0.000741102	0.000667375	0.000734571	0.00067198	0.000786427	0.000818175	0.000881818
I_ObOb_9weeks_r2c1_Spectrum84	0.000577584	0.000537366	0.000497149	0.000365691	0.000377506	0.000305302	0.00034129	0.000348683	0.000354601	0.000335756	0.000391789	0.000394759	0.000445191	0.000518027	0.000582903	0.000681386	0.00073329	0.000731835	0.000819998	0.000786999	0.000804998	0.00080354	0.000766115	0.000747262	0.000792673	0.00074699	0.00078208	0.000914748	0.000879083	0.000811577	0.000780625	0.00073493	0.000634106	0.000650903	0.000729311	0.000725171	0.000694791	0.00069035	0.000717743	0.000702091	0.000777233	0.000742116	0.000828746	0.000788017	0.000882596	0.000871042	0.000997153	0.000969077	0.00101617
I_ObOb_9weeks_r2c1_Spectrum118	0.000737976	0.000656042	0.000574108	0.00047931	0.000430252	0.000367502	0.000387807	0.000400739	0.000347317	0.00034099	0.000348504	0.000354063	0.000432144	0.00056093	0.00063239	0.000771858	0.000837148	0.000784926	0.000817263	0.000780688	0.000800836	0.000782314	0.000771464	0.000765879	0.000806335	0.000752298	0.000814718	0.000942586	0.000850327	0.000781086	0.000741484	0.000651474	0.000540396	0.000612579	0.000688069	0.000716611	0.000709038	0.000692133	0.000745941	0.000742268	0.000732422	0.00072889	0.000863176	0.00081299	0.000904384	0.000989603	0.00109302	0.0010565	0.00112575
I_ObOb_9weeks_r2c1_Spectrum124	0.000668949	0.000583315	0.000497681	0.000406433	0.000366879	0.000304869	0.00033268	0.000358152	0.000310177	0.000305709	0.000311532	0.000318758	0.000384695	0.000503963	0.00056335	0.000700628	0.000756271	0.000703381	0.000738439	0.000718528	0.000743527	0.000731099	0.000726155	0.000724251	0.000754392	0.000699154	0.000751747	0.000875679	0.000792368	0.000731977	0.000700823	0.000626159	0.000522723	0.000586528	0.000648225	0.000666178	0.00065255	0.000641024	0.000696158	0.000701933	0.000704898	0.000705051	0.000821218	0.00076265	0.000848633	0.000925488	0.0010269	0.00100386	0.00107859
I_ObOb_9weeks_r2c1_Spectrum165	0.000595074	0.00050251	0.000409946	0.000327054	0.000316957	0.000257019	0.000304631	0.000362737	0.000333293	0.000332376	0.000335721	0.000346281	0.00037553	0.000462489	0.000486491	0.000612142	0.000639094	0.000588006	0.000632336	0.000658303	0.000695418	0.000699741	0.000708327	0.000714945	0.000715003	0.000657021	0.00068003	0.000790586	0.000736535	0.0007015	0.000693351	0.000663559	0.00058294	0.000618395	0.000640404	0.00062634	0.000594567	0.000598204	0.000653318	0.00068318	0.000725171	0.000733056	0.000793401	0.000713072	0.000782588	0.000829147	0.000923901	0.000937659	0.00102355
E_ObOb_9weeks_r2c1_Spectrum279	0.000480552	0.000398326	0.000316099	0.00024846	0.000317062	0.000266095	0.000352932	0.000467903	0.00049743	0.000501167	0.000515064	0.000531305	0.000478253	0.00047678	0.000427635	0.000505092	0.000470013	0.000444833	0.000520464	0.00063491	0.000692045	0.000735373	0.000762549	0.000781908	0.000726765	0.000673704	0.000627935	0.000702255	0.000729423	0.000748774	0.000790265	0.000866661	0.000844066	0.000804014	0.000747809	0.000663989	0.000593971	0.000631537	0.000674048	0.000745471	0.000885662	0.000899246	0.000830248	0.000719566	0.000751111	0.000704761	0.000783967	0.000872284	0.000965024
E_ObOb_9weeks_r2c1_Spectrum299	0.000348978	0.000283867	0.000218757	0.000151594	0.000255598	0.000208194	0.000307579	0.000434678	0.0004948	0.000497695	0.000525739	0.000543261	0.000462241	0.000422538	0.00035281	0.000404463	0.000350132	0.000345843	0.000440865	0.000579257	0.000640405	0.000698218	0.000724979	0.00074558	0.000677648	0.000631014	0.000561541	0.00062397	0.000688195	0.000724961	0.000782769	0.000898572	0.000897355	0.000824796	0.000748643	0.000640924	0.000558353	0.000608196	0.000640073	0.00071968	0.000903473	0.000911991	0.000797585	0.000685485	0.000705799	0.00061294	0.00068996	0.000799824	0.000886845
E_ObOb_9weeks_r2c1_Spectrum408	0.000769715	0.000639621	0.000509527	0.000467326	0.000426975	0.000378914	0.000425838	0.000510386	0.000444438	0.000456821	0.000416469	0.000431628	0.00045758	0.000566798	0.000570545	0.000719237	0.000736243	0.000644694	0.00064628	0.000701217	0.000747518	0.000749717	0.000790773	0.000814866	0.000789614	0.000725194	0.000749282	0.000842449	0.000762604	0.000745361	0.00074662	0.00071241	0.000642424	0.000704119	0.000694572	0.000686255	0.000661898	0.000665601	0.000742082	0.00079882	0.000794184	0.000834876	0.000894376	0.000792888	0.000845901	0.000952876	0.00102037	0.00105332	0.00116367
E_ObOb_9weeks_r2c1_Spectrum425	0.000577862	0.000480282	0.000382702	0.000322737	0.000363859	0.000313297	0.000391361	0.000502337	0.000506516	0.00051271	0.000510173	0.000526441	0.000490991	0.000517334	0.000478525	0.000575729	0.000551696	0.000507175	0.000562734	0.000666317	0.000721874	0.000755265	0.000787983	0.000809618	0.000758709	0.000701419	0.000671665	0.000750051	0.000749848	0.000761733	0.000794438	0.000844605	0.000810473	0.000795817	0.000747575	0.000680858	0.00062119	0.000650853	0.000703348	0.000773639	0.00087751	0.000899432	0.000860226	0.000748474	0.00078415	0.00077784	0.000853134	0.000930101	0.00102956
E_ObOb_9weeks_r2c1_Spectrum431	0.000356647	0.00029759	0.000238532	0.000154528	0.000251288	0.000197002	0.0002894	0.000398703	0.000456748	0.000454537	0.000492679	0.000507645	0.00044409	0.000416796	0.000367145	0.000424099	0.000385081	0.00038587	0.000487538	0.000600656	0.000655701	0.00070611	0.000719712	0.000732495	0.000682296	0.000634823	0.000578352	0.000654659	0.000708608	0.000728202	0.000773152	0.000868813	0.000851051	0.000786119	0.000734273	0.000637439	0.000558597	0.000601626	0.000630747	0.000694765	0.000873292	0.000871324	0.000782923	0.000680614	0.000714353	0.000622942	0.000712566	0.00080273	0.000882802
I_ObOb_9weeks_r3c1_Spectrum158	0.000798265	0.000698471	0.000598678	0.000604865	0.000506502	0.000439917	0.000485509	0.000596565	0.000559852	0.000683301	0.000667878	0.000634341	0.000619553	0.000680715	0.000663066	0.000805579	0.00092108	0.000909149	0.000971579	0.00107151	0.00106974	0.00102158	0.00103443	0.000952894	0.000906315	0.000892466	0.000952976	0.00103636	0.0010117	0.000990535	0.000903582	0.000823618	0.000715685	0.000695775	0.00058402	0.000648314	0.000643645	0.000728585	0.000801763	0.000902264	0.000914416	0.000940226	0.000942832	0.00088823	0.000950566	0.000903576	0.000919818	0.000886795	0.000944332
I_ObOb_9weeks_r3c1_Spectrum228	0.00102085	0.000897895	0.000774944	0.000739991	0.00063145	0.000538018	0.000586165	0.000712096	0.000692531	0.000812307	0.000816244	0.000774294	0.000737939	0.000802312	0.00078834	0.00091147	0.00104831	0.00103098	0.0010752	0.00117762	0.00117204	0.00110014	0.00110938	0.00102376	0.000967529	0.000951302	0.00106602	0.00113848	0.00113288	0.00114686	0.00107326	0.000988461	0.000883234	0.000872295	0.000720612	0.000766183	0.000719695	0.000782323	0.000860894	0.000970516	0.000988077	0.00101319	0.0010464	0.000958735	0.00102299	0.000943424	0.000965973	0.000940387	0.001013
I_ObOb_9weeks_r3c1_Spectrum253	0.000681925	0.000591105	0.000500285	0.000557672	0.000470892	0.000427817	0.000497425	0.000605768	0.000544051	0.000661922	0.000611804	0.000583435	0.000584686	0.000634822	0.000613494	0.00076844	0.000858344	0.000843022	0.000921946	0.00102655	0.00104955	0.00102138	0.00102863	0.000942045	0.000912214	0.000903924	0.000940374	0.00104165	0.00101099	0.000938889	0.000831782	0.000739793	0.0006333	0.000618981	0.00054811	0.000609802	0.000641455	0.000744567	0.000802517	0.000909554	0.000928138	0.000958315	0.000931938	0.000898305	0.000946278	0.000944116	0.000957689	0.000935213	0.000973834
I_ObOb_9weeks_r3c1_Spectrum298	0.00173359	0.0015196	0.00130561	0.00114326	0.00105694	0.000919782	0.00102684	0.0011702	0.00122361	0.00121256	0.00122033	0.00117282	0.00111302	0.00113916	0.00120131	0.00127338	0.00139806	0.00131587	0.00133149	0.00137985	0.00141264	0.00132304	0.00133301	0.00122295	0.00117186	0.00108906	0.00134663	0.00139259	0.00148078	0.00158438	0.00162277	0.00152704	0.00142761	0.0014562	0.00125139	0.00117802	0.00101839	0.00104813	0.00111017	0.00124171	0.00130773	0.00131743	0.0013984	0.00120343	0.00125652	0.00113533	0.00123596	0.00131212	0.0013979
I_ObOb_9weeks_r3c1_Spectrum342	0.000736982	0.000651998	0.000567014	0.000574614	0.00048034	0.000423313	0.000450138	0.000547084	0.000512972	0.00063751	0.000626528	0.000598338	0.000593492	0.000656706	0.000640916	0.000792101	0.000902216	0.00089578	0.000963968	0.00105468	0.00104018	0.00100164	0.00102193	0.000948069	0.000899269	0.000881192	0.000906283	0.000986516	0.000949293	0.000932022	0.000849864	0.000783452	0.000671677	0.000638945	0.000537547	0.000618226	0.000626592	0.000720565	0.000797667	0.000883691	0.000886458	0.000909045	0.000901845	0.000862882	0.000932568	0.000885781	0.000899881	0.000854495	0.000910419
E_ObOb_9weeks_r3c1_Spectrum254	0.00088721	0.000819769	0.000752328	0.000682894	0.000702636	0.000744996	0.000733352	0.000687233	0.00074663	0.000621298	0.000556148	0.00059193	0.000719278	0.000705041	0.000850522	0.00107671	0.00102261	0.000937431	0.0010848	0.000974209	0.000949303	0.0010599	0.00116213	0.00110105	0.00108122	0.000881242	0.000662828	0.000718515	0.000682531	0.000721572	0.000849585	0.000881245	0.000714125	0.000609074	0.000649191	0.000701259	0.000766276	0.000983034	0.00104007	0.00101888	0.0010227	0.000985854	0.000849067	0.000850571	0.000953796	0.000960265	0.00109984	0.0011307	0.00113386
E_ObOb_9weeks_r3c1_Spectrum370	0.00141553	0.00128935	0.00116317	0.000856802	0.000815341	0.000728099	0.000631702	0.000626248	0.000794964	0.000705358	0.000805355	0.000807105	0.000832314	0.000869663	0.00101874	0.00115434	0.00123758	0.0011697	0.0012191	0.00111161	0.000992097	0.000982661	0.00109185	0.00105053	0.000956027	0.000755567	0.000725372	0.000697651	0.000712834	0.000986758	0.00119186	0.0012585	0.00110488	0.00100168	0.000828425	0.000864941	0.000732332	0.000832849	0.0009523	0.000925569	0.00091232	0.00086523	0.000894481	0.000774361	0.000927589	0.000721886	0.000866175	0.000862019	0.000960128
E_ObOb_9weeks_r3c1_Spectrum392	0.00104948	0.000941912	0.000834347	0.000812341	0.000774663	0.000765152	0.000810916	0.000849478	0.00085225	0.000826855	0.000754867	0.000754673	0.000819918	0.000830311	0.000906991	0.00111095	0.00112579	0.0010557	0.00117664	0.00116648	0.00117411	0.00121457	0.00127069	0.00117878	0.00115104	0.00102376	0.000945816	0.00103094	0.00100636	0.000990887	0.00101141	0.000967758	0.000812706	0.000752314	0.000726014	0.00076642	0.000803007	0.000975339	0.00103246	0.00108597	0.0011058	0.00109851	0.00101032	0.000972519	0.00104992	0.00104832	0.00114285	0.00116326	0.0011845
E_ObOb_9weeks_r3c1_Spectrum416	0.000967164	0.00093027	0.000893376	0.000686849	0.000623865	0.000560881	0.000406325	0.000390656	0.000499216	0.000537742	0.000659712	0.000660027	0.000678198	0.000751815	0.000814734	0.00094366	0.00105119	0.00105464	0.0010945	0.00104543	0.000889229	0.000870597	0.000963551	0.000959238	0.000859812	0.000748508	0.00064228	0.000617276	0.000563511	0.000775715	0.000876548	0.000955499	0.000830256	0.000710714	0.000565538	0.000691612	0.000629888	0.000710739	0.000836824	0.000788522	0.000731053	0.000700684	0.000723958	0.000688942	0.000837007	0.000651022	0.00070641	0.000609296	0.000700403
E_ObOb_9weeks_r3c1_Spectrum462	0.000751668	0.000715747	0.000679826	0.000532463	0.000454915	0.000393864	0.000268134	0.000280285	0.000350233	0.000435694	0.000536452	0.000530028	0.000542396	0.000625016	0.000658142	0.000799322	0.000919851	0.000933965	0.000982056	0.000977048	0.00084268	0.000816364	0.000894278	0.000879214	0.000786794	0.000709122	0.000620742	0.000622167	0.000559676	0.000717443	0.000761253	0.000810632	0.000687711	0.000582049	0.000443935	0.000581033	0.000544957	0.000630478	0.000753798	0.000734752	0.000683143	0.000668458	0.000686543	0.000662451	0.000799068	0.000640905	0.000674918	0.000570933	0.000658686
[truncated: 872 more columns]

## Sheet: FTIR spectra NOD vs Control
Figure 3
Spectra	1851	1849	1847	1845	1844	1842	1840	1838	1836	1834	1832	1830	1828	1826	1824	1822	1820	1818	1817	1815	1813	1811	1809	1807	1805	1803	1801	1799	1797	1795	1793	1791	1790	1788	1786	1784	1782	1780	1778	1776	1774	1772	1770	1768	1766	1764	1763	1761	1759
E_CTRLN0_r4c1_0_1218_0	0.00288337	0.00283505	0.00278674	0.00275037	0.00270903	0.00266647	0.00263643	0.00261578	0.00259565	0.00258003	0.00256702	0.00254753	0.00252388	0.00250187	0.00247683	0.00244643	0.00241731	0.00238967	0.00235651	0.00232137	0.00229123	0.00225974	0.00222179	0.00218547	0.00215502	0.0021262	0.00209846	0.00206784	0.00202518	0.00197423	0.00192871	0.00189038	0.00185389	0.00182146	0.00179514	0.00175967	0.00170455	0.00164146	0.00157881	0.00151385	0.00146091	0.00143124	0.00141123	0.00138884	0.00135788	0.0013057	0.00123476	0.00116216	0.00109946
E_CTRLN0_r4c1_0_2701_0	0.00325147	0.00323217	0.00321287	0.00318651	0.00315573	0.00312204	0.00308686	0.00305446	0.00302187	0.00298714	0.00295036	0.00290621	0.00286074	0.00282457	0.00279521	0.00277173	0.0027575	0.00274396	0.00272194	0.00269178	0.0026501	0.00259578	0.00254569	0.00251549	0.00249539	0.00247391	0.00245854	0.00244116	0.00239592	0.00232738	0.00226798	0.00222016	0.00216854	0.00211863	0.00208482	0.00205494	0.00201309	0.00196827	0.00193273	0.00189363	0.00184384	0.0017955	0.00175103	0.00170816	0.00166927	0.00162832	0.0015797	0.00153021	0.00148111
E_CTRLN0_r4c1_0_3028_0	0.00185195	0.00181266	0.00177336	0.0017369	0.0017046	0.00167379	0.00164559	0.00161946	0.00159158	0.00156256	0.0015328	0.00149955	0.00146068	0.00141568	0.00136531	0.00131404	0.00126678	0.00122392	0.00118312	0.00114366	0.0011063	0.00107263	0.00104376	0.00101682	0.000985722	0.000945562	0.000896198	0.000840017	0.00077891	0.000717898	0.00066533	0.000623825	0.000590405	0.00056296	0.000539528	0.00051477	0.000484433	0.000446841	0.000400795	0.000345492	0.000287031	0.000232603	0.000185754	0.000148692	0.000121122	9.78719e-05	7.58413e-05	6.01519e-05	5.67616e-05
E_CTRLN0_r4c1_0_3157_0	0.00203947	0.00200307	0.00196667	0.00192572	0.00188364	0.00183712	0.00178449	0.00172969	0.00167783	0.00163116	0.00159052	0.00155272	0.00151391	0.00147468	0.00143585	0.00139655	0.00135713	0.0013167	0.00127392	0.00123002	0.00118461	0.00113571	0.00108511	0.00103415	0.000979479	0.000922032	0.000869144	0.000822469	0.000777969	0.000733345	0.000689823	0.0006489	0.000610056	0.000571945	0.000537291	0.000505009	0.000466124	0.000418433	0.000370087	0.000323771	0.000276052	0.00022965	0.000187542	0.000147455	0.000108598	7.36186e-05	4.25735e-05	1.7833e-05	4.2911e-06
E_CTRLN0_r4c1_0_3545_0	0.00265292	0.0026467	0.00264048	0.0026372	0.00262413	0.00260465	0.00258665	0.00256814	0.00254559	0.00252104	0.00249299	0.00245526	0.00240952	0.00236681	0.00233293	0.00230729	0.00228803	0.00226623	0.00222917	0.00217954	0.0021318	0.00209413	0.00206734	0.00204502	0.00201151	0.00195926	0.00189916	0.00184158	0.00178963	0.00174931	0.0017233	0.00169914	0.00166924	0.00164153	0.00161914	0.00159082	0.00155113	0.00150102	0.00144012	0.00137475	0.00131815	0.00127319	0.00123289	0.00119066	0.00114149	0.00108349	0.00101774	0.000949981	0.000892116
E_CTRLN0_r5c1_0_0113_0	0.00261	0.0025755	0.00254101	0.00251827	0.00250523	0.0024982	0.00249453	0.00248586	0.00246616	0.00244066	0.00241346	0.00238315	0.00235267	0.00232718	0.00230664	0.00229261	0.00229025	0.00229407	0.00228711	0.00226471	0.00223754	0.00220741	0.00217669	0.00215825	0.00214874	0.00213227	0.00210963	0.00208384	0.00204885	0.00200679	0.00196566	0.0019241	0.001883	0.0018516	0.00183365	0.00181749	0.00179075	0.00175198	0.00170676	0.00165859	0.00160949	0.00156407	0.00151946	0.00147028	0.00141905	0.00136888	0.00131906	0.00127658	0.00124481
E_CTRLN0_r5c1_0_0264_0	0.00238259	0.00237966	0.00237672	0.00236706	0.00235302	0.00232611	0.00229019	0.00224836	0.00220292	0.00216864	0.0021546	0.00214707	0.00214106	0.00214426	0.00215161	0.00215421	0.00215077	0.00214135	0.00213394	0.00213264	0.00212696	0.00211519	0.00210389	0.00209149	0.00207923	0.00207504	0.00208194	0.00208893	0.00206949	0.00201314	0.00194638	0.00188627	0.00183263	0.00179362	0.00177682	0.00176668	0.00174616	0.00171167	0.00167273	0.00163771	0.00160196	0.00155829	0.00150955	0.00146183	0.00141519	0.00136278	0.00130663	0.00126958	0.00126141
E_CTRLN0_r5c1_0_0746_0	0.00251737	0.00252246	0.00252755	0.0025138	0.00250495	0.00249372	0.00246578	0.00243458	0.00241249	0.00239166	0.00237242	0.00235913	0.00234481	0.00232209	0.00229363	0.00226617	0.00224435	0.002227	0.00221316	0.00220759	0.00220901	0.00220494	0.00219161	0.00217471	0.00214984	0.00210876	0.00206239	0.00202674	0.00199713	0.00195988	0.00192249	0.00189364	0.00186615	0.00183969	0.00182341	0.00180627	0.00177348	0.00172927	0.00168121	0.00162569	0.00156354	0.00150272	0.00144953	0.00141187	0.00139137	0.00137225	0.00133912	0.00128831	0.00122432
E_CTRLN0_r5c1_0_0780_0	0.00275514	0.0027318	0.00270846	0.00267384	0.00263349	0.00258783	0.00253603	0.00248964	0.00245319	0.00241953	0.00239259	0.00237555	0.00236028	0.00234451	0.00233129	0.0023181	0.00230413	0.00228787	0.00226576	0.00224481	0.00222734	0.00219618	0.00214834	0.00209897	0.00204485	0.00198491	0.00194482	0.00192771	0.00190818	0.00188302	0.00185821	0.0018178	0.00175927	0.00169988	0.00164599	0.00159565	0.00155295	0.00152075	0.00149823	0.00147252	0.00142484	0.00135358	0.00127324	0.0012015	0.00115003	0.0011123	0.00107479	0.0010379	0.00100394
E_CTRLN0_r5c1_0_1155_0	0.00275215	0.0027392	0.00272625	0.00272909	0.00274325	0.00274964	0.00275504	0.00276094	0.00273989	0.00269863	0.0026769	0.00267885	0.00268451	0.00269464	0.00271249	0.00272743	0.00273997	0.0027528	0.0027632	0.00277786	0.0027995	0.00281352	0.00281349	0.00280486	0.00278197	0.0027332	0.00266707	0.00260197	0.00254274	0.00249427	0.00246984	0.00246978	0.00248736	0.00251621	0.00253903	0.00254456	0.00253666	0.00251277	0.00247091	0.00240967	0.00233077	0.00225969	0.00221998	0.0022002	0.00218733	0.00218102	0.00216013	0.00211524	0.00207559
E_CTRLN0_r6c3_0_0179_0	0.00280531	0.00280048	0.00279564	0.00278958	0.00277806	0.00275227	0.00270399	0.00264154	0.00257962	0.00253108	0.00250789	0.00249876	0.0024793	0.00244753	0.00241125	0.0023682	0.00232012	0.00227205	0.0022179	0.00215454	0.00209458	0.00205208	0.00203017	0.00202025	0.00200761	0.0019775	0.00192164	0.00184915	0.00177889	0.00171818	0.00166916	0.00163335	0.0016022	0.00156966	0.00153627	0.00149302	0.00143383	0.00136548	0.00129524	0.00122817	0.00116538	0.00110275	0.00103764	0.000973003	0.000915999	0.000869558	0.000827685	0.000788205	0.000747811
E_CTRLN0_r6c3_0_0467_0	0.00277747	0.00276408	0.0027507	0.00274382	0.00273355	0.00271765	0.00270086	0.00267821	0.00263902	0.00258775	0.00253591	0.00248254	0.002428	0.00238317	0.00235302	0.00233238	0.00231796	0.00230498	0.0022812	0.00224143	0.00219667	0.00215532	0.00211892	0.00209421	0.00207736	0.00204707	0.00199745	0.00193484	0.00185765	0.0017789	0.0017275	0.00170674	0.00170249	0.00170666	0.00170822	0.00168651	0.00163627	0.0015689	0.00149046	0.00139719	0.00130439	0.001229	0.00116887	0.0011243	0.00110107	0.00108105	0.00103837	0.000977655	0.000922405
E_CTRLN0_r6c3_0_0701_0	0.00292758	0.00289332	0.00285906	0.0028043	0.00275015	0.00269835	0.00265219	0.00262333	0.002609	0.00259491	0.00256635	0.00252286	0.0024803	0.00244379	0.00241259	0.00239356	0.00237998	0.00235812	0.00232774	0.00229583	0.00226997	0.0022473	0.0022188	0.0021841	0.00214182	0.00209203	0.00205153	0.00202956	0.00200735	0.00196081	0.00189275	0.00181103	0.00171583	0.00162268	0.00155825	0.001515	0.00146969	0.00142161	0.00137695	0.00132562	0.00126545	0.0012076	0.00115124	0.0010913	0.00103036	0.000965487	0.000888168	0.000804111	0.000730309
E_CTRLN0_r6c3_0_0707_0	0.00253734	0.0025455	0.00255367	0.00253995	0.00252509	0.00250116	0.00247374	0.00245632	0.00243759	0.00240238	0.00236254	0.00232199	0.00226771	0.0022087	0.00216671	0.00213542	0.00210752	0.00209235	0.00207828	0.00204899	0.00202038	0.001998	0.00197606	0.00197497	0.00199653	0.00200299	0.00198474	0.00195481	0.00191449	0.00187013	0.00182902	0.00178618	0.00174319	0.00170637	0.00166826	0.00162775	0.00159489	0.0015647	0.00152252	0.0014653	0.00140415	0.00135529	0.00132461	0.00130756	0.00130529	0.00130296	0.0012639	0.00119297	0.00113071
E_CTRLN0_r6c3_0_1335_0	0.00298496	0.00297138	0.0029578	0.00293002	0.00289703	0.00285098	0.00279043	0.00273637	0.00268825	0.0026394	0.00260723	0.00259055	0.00257367	0.00256191	0.00256044	0.00255744	0.00254731	0.00253221	0.00251529	0.00249972	0.00248321	0.00246162	0.00243488	0.00240152	0.00236063	0.00231661	0.0022741	0.00223597	0.00219838	0.00215496	0.00211027	0.00206418	0.00200781	0.00194489	0.00188727	0.0018343	0.00178606	0.00174513	0.0017068	0.00166553	0.00161935	0.0015649	0.00150874	0.0014622	0.0014221	0.00137713	0.00132807	0.00128041	0.00123247
E_CTRLN1_R1C4_0_0235_0	0.00205445	0.00200735	0.00196025	0.00190805	0.00185043	0.00179373	0.00174272	0.00170001	0.00166679	0.00163776	0.00160614	0.00157146	0.00153345	0.00148985	0.00144476	0.00140354	0.00136338	0.00132301	0.00128597	0.00124939	0.00120786	0.0011644	0.00112422	0.00108648	0.00104706	0.00100469	0.00096133	0.000916307	0.000869685	0.000826362	0.000787416	0.000749514	0.000711111	0.000670135	0.000627321	0.000586896	0.000547	0.000506267	0.000466954	0.000425498	0.000383109	0.000345743	0.000310381	0.000274716	0.000242441	0.000205823	0.000159319	0.00011465	8.07906e-05
E_CTRLN1_R1C4_0_0245_0	0.00193586	0.00189884	0.00186182	0.00181945	0.00177612	0.00173158	0.0016817	0.00163068	0.00158567	0.00154812	0.00151754	0.00149244	0.0014671	0.00143512	0.00139568	0.00135273	0.00130943	0.00127008	0.00123906	0.00121092	0.00117613	0.00113484	0.0010937	0.00105661	0.00102228	0.000990042	0.000963295	0.000938324	0.000906021	0.000863755	0.000817644	0.000773055	0.000729579	0.000682849	0.0006394	0.000604257	0.00056631	0.000523907	0.000492971	0.000471866	0.000442898	0.000409077	0.000372562	0.000326934	0.000276785	0.000231852	0.00018765	0.000145714	0.000110372
E_CTRLN1_R1C4_0_0696_0	0.00182794	0.00182312	0.00181829	0.00179892	0.00177071	0.00173279	0.00168256	0.00162734	0.00158002	0.00154369	0.00151284	0.00148238	0.0014492	0.00141067	0.00136625	0.0013186	0.00127117	0.00122878	0.00119206	0.00115642	0.00112158	0.00109127	0.00106617	0.00104317	0.00101596	0.000980838	0.000942107	0.000902968	0.000865969	0.00083145	0.00079801	0.000765235	0.000730545	0.000689366	0.000647369	0.000608943	0.000567402	0.000524813	0.000492561	0.000468434	0.000440658	0.000410222	0.000374289	0.00032713	0.000277599	0.000236818	0.00020007	0.000165749	0.000135757
E_CTRLN1_R1C4_0_0827_0	0.00190151	0.00186525	0.00182899	0.00178622	0.00173768	0.00168689	0.00163789	0.00159574	0.00156457	0.0015446	0.00153191	0.00151659	0.00148766	0.00144325	0.00139199	0.00133844	0.00128129	0.00123028	0.00119337	0.00115799	0.00111498	0.00107259	0.00103571	0.00100161	0.000968871	0.000936484	0.000902799	0.000863805	0.000815349	0.000763047	0.000717793	0.000680221	0.000645167	0.000610597	0.000576373	0.000539989	0.000498492	0.000453271	0.000412902	0.000381658	0.000351732	0.000318545	0.000281258	0.000238916	0.000191346	0.000141017	9.13603e-05	5.13908e-05	2.46051e-05
E_CTRLN1_R1C4_0_1080_0	0.00210831	0.00206887	0.00202944	0.00198788	0.00195025	0.00191286	0.00187286	0.00183146	0.00178553	0.00172989	0.00167636	0.00163517	0.00160161	0.00157359	0.00155425	0.00153244	0.00149796	0.00145681	0.00141761	0.00138163	0.0013494	0.00132047	0.00129016	0.00125517	0.0012147	0.00116692	0.00111319	0.00105855	0.00100913	0.00096988	0.000936873	0.000902945	0.000866125	0.000826903	0.000783148	0.000738534	0.000696439	0.000654283	0.00061063	0.000563231	0.000509818	0.000455542	0.000405273	0.000358769	0.000316735	0.000279202	0.000244664	0.000214097	0.000188671
E_CTRLN1_R2C1_0_0393_0	0.0025694	0.00254482	0.00252024	0.00249261	0.00245882	0.0024156	0.00236464	0.00230701	0.00224654	0.00219205	0.00214975	0.00210868	0.00206061	0.00201503	0.00197451	0.00192572	0.00186692	0.00181074	0.00176157	0.00171671	0.00167797	0.00164668	0.00161623	0.00157736	0.0015209	0.00145428	0.00139947	0.00135852	0.00131872	0.00127733	0.00123629	0.00118733	0.00112785	0.00106635	0.00101523	0.00097204	0.000924548	0.000868173	0.00080619	0.000740082	0.000672309	0.000609806	0.00055533	0.000506879	0.000460781	0.00040876	0.000349582	0.000296331	0.00025407
E_CTRLN1_R2C1_0_0454_0	0.00249623	0.00248403	0.00247184	0.00243954	0.00239024	0.00233061	0.00226614	0.0022005	0.00214673	0.00210482	0.00205926	0.00201147	0.00196925	0.00192241	0.00186481	0.00180286	0.00173518	0.00166508	0.00160546	0.00155825	0.0015177	0.00147905	0.0014352	0.00138182	0.00132061	0.00125644	0.00119822	0.00115461	0.00112477	0.00109516	0.0010567	0.00100723	0.000943328	0.000871548	0.000811334	0.000763269	0.00071351	0.000666491	0.000632927	0.000602931	0.000556899	0.000501226	0.000438367	0.000359576	0.000273928	0.000206164	0.000155992	0.00011586	8.40922e-05
E_CTRLN1_R2C1_0_2122_0	0.00289885	0.0028717	0.00284455	0.00280986	0.0027695	0.00272006	0.00265787	0.00258836	0.00252059	0.00245926	0.00241059	0.00237362	0.0023407	0.00230624	0.00226744	0.00222243	0.00217131	0.00211637	0.00206107	0.00200541	0.00194922	0.00189524	0.00184846	0.00180808	0.00176258	0.00170979	0.00166073	0.00161282	0.00155885	0.00150504	0.0014533	0.0013946	0.00132824	0.00125956	0.0011941	0.00113295	0.00107532	0.00102329	0.000977343	0.000926596	0.000863181	0.000789465	0.000708621	0.000627412	0.000558926	0.000507332	0.000459538	0.000407253	0.000358491
E_CTRLN1_R2C1_0_2376_0	0.00279703	0.00271874	0.00264045	0.00257824	0.00251914	0.00246585	0.00242503	0.00239003	0.0023477	0.00229713	0.00224751	0.00220096	0.00214782	0.00208466	0.00201997	0.00195516	0.00189041	0.00183725	0.00179501	0.00174845	0.00169834	0.00164797	0.00159397	0.00154363	0.00150082	0.00145578	0.00140796	0.00135858	0.0013015	0.00123684	0.00117033	0.00109863	0.00102055	0.000945668	0.000885417	0.000839712	0.00080118	0.000762247	0.000719578	0.000672555	0.000616164	0.000551916	0.000490934	0.000435521	0.000376167	0.000311809	0.00024885	0.000191107	0.000145139
E_CTRLN1_R2C1_0_3203_0	0.00321766	0.00315436	0.00309107	0.00303547	0.0029933	0.00296182	0.00292896	0.0028883	0.00284459	0.00279331	0.00273168	0.00267643	0.00263194	0.00258467	0.00253609	0.00249553	0.00245734	0.00241207	0.002354	0.00228396	0.00221124	0.00213953	0.00207564	0.00203176	0.00199945	0.00195676	0.00190224	0.00183438	0.00174764	0.00166211	0.00159584	0.00154037	0.00149193	0.00145054	0.00140275	0.00133883	0.00126799	0.0012031	0.00115157	0.00110809	0.00106382	0.00101094	0.000942642	0.000866089	0.000796067	0.000731484	0.000666113	0.000604754	0.000542433
E_CTRLN1_R3C3_0_3306_0	0.0022733	0.00221975	0.0021662	0.00211627	0.00207139	0.00203134	0.00199112	0.00194865	0.00190463	0.001854	0.00179753	0.00174101	0.00168657	0.0016381	0.00160174	0.00157151	0.00153272	0.00148233	0.00142594	0.00136674	0.00130982	0.00126437	0.00123245	0.00120483	0.00117009	0.00112858	0.00108465	0.0010334	0.000974862	0.000922895	0.000880648	0.000836697	0.000789327	0.000744341	0.000699636	0.000651906	0.000605959	0.000563329	0.000517965	0.000467882	0.000422393	0.000381756	0.000337426	0.000290085	0.000246481	0.000202591	0.000154671	0.000110585	7.73009e-05
E_CTRLN1_R3C3_0_3691_0	0.00225935	0.0021967	0.00213406	0.00207936	0.00203027	0.0019856	0.00194366	0.00190084	0.00185405	0.00180337	0.00175356	0.00170642	0.00165976	0.00161614	0.00157985	0.00154593	0.00150869	0.00147074	0.00143225	0.00138955	0.00134375	0.00129539	0.00124375	0.00119249	0.00114195	0.00109052	0.00104111	0.000988726	0.000927328	0.000867222	0.00081528	0.000767416	0.00072678	0.000694218	0.000661618	0.000628418	0.000595686	0.000556646	0.000507322	0.000449007	0.000387785	0.000327071	0.000269255	0.00022093	0.000187914	0.000163158	0.000137799	0.000111974	8.68229e-05
E_CTRLN1_R3C3_0_3888_0	0.00236527	0.00231645	0.00226764	0.00221785	0.00217292	0.00213068	0.00208756	0.0020421	0.00199585	0.00194792	0.00189576	0.00184322	0.00179336	0.0017424	0.00169092	0.00164326	0.00159631	0.00154761	0.00150089	0.00145427	0.00140155	0.00134444	0.00128918	0.00123831	0.00119052	0.00114417	0.00109933	0.0010521	0.000998165	0.000943662	0.000894218	0.000847096	0.000801618	0.000756927	0.00070846	0.000658978	0.000612805	0.00056787	0.000521611	0.000471062	0.000418453	0.000368309	0.000318665	0.000269742	0.000227942	0.000187888	0.000140726	9.45328e-05	5.63401e-05
E_CTRLN1_R3C3_0_3923_0	0.00312362	0.00304558	0.00296754	0.00290947	0.00286377	0.00283325	0.0028195	0.0028064	0.00277221	0.00271457	0.00265269	0.0026018	0.00256057	0.00252723	0.00250327	0.00247168	0.00241457	0.00234236	0.00227431	0.00221118	0.00215285	0.00211225	0.00209497	0.00208932	0.00207501	0.00204348	0.0019992	0.00193483	0.00184781	0.00176751	0.00170554	0.00164398	0.00159265	0.00156558	0.00154008	0.00150753	0.00147736	0.00143369	0.00136631	0.00129679	0.00123532	0.00117389	0.00111283	0.00105029	0.000975752	0.000889153	0.000801953	0.000726419	0.000666373
E_CTRLN1_R3C3_0_3978_0	0.00263763	0.00259718	0.00255673	0.00250855	0.00244471	0.00237821	0.00232295	0.00227843	0.00223601	0.00219555	0.00216651	0.00213872	0.00209574	0.00204719	0.00200667	0.00196485	0.00192275	0.00189736	0.00188405	0.00186101	0.00181853	0.00176164	0.00170479	0.00165768	0.00161113	0.00156008	0.00151568	0.00147275	0.00141884	0.00136499	0.00132688	0.0012977	0.00126648	0.00122449	0.00116683	0.00109241	0.00100892	0.000931009	0.000876186	0.000849396	0.000840765	0.000834788	0.000815221	0.000771806	0.000705371	0.000625496	0.000538595	0.00045364	0.000385323
E_CTRLN2_R1C2_0_3256_0	0.00261439	0.00254984	0.00248528	0.00243379	0.00238365	0.002333	0.00229211	0.00225599	0.00220528	0.00213894	0.00207519	0.00201501	0.00195111	0.001894	0.00185404	0.00181923	0.00177958	0.00173683	0.00168852	0.00162923	0.00156389	0.0015006	0.00143827	0.00137566	0.00131873	0.00126594	0.00120787	0.00114154	0.00106846	0.000994915	0.000929767	0.000875677	0.000832933	0.00080058	0.000766451	0.000717134	0.000656337	0.000587571	0.000506739	0.000418029	0.00034015	0.00027207	0.000206019	0.000147545	0.000100519	5.51031e-05	1.15366e-05	-1.42502e-05	-1.29061e-05
E_CTRLN2_R1C2_0_3517_0	0.00281594	0.00276436	0.00271278	0.00266352	0.00260877	0.00254654	0.00247943	0.00240949	0.00233657	0.00226166	0.00219109	0.00213191	0.00208002	0.00202889	0.00197777	0.00192345	0.00186286	0.00179862	0.00173247	0.0016665	0.00160337	0.00154244	0.00148257	0.0014242	0.00136801	0.00131384	0.00126005	0.00120446	0.00114528	0.0010822	0.00101832	0.000956262	0.000895001	0.000833846	0.000773923	0.000714562	0.000654835	0.000596786	0.000545279	0.000498555	0.000445514	0.000381613	0.000310614	0.000235312	0.000159829	9.47303e-05	4.29967e-05	2.62313e-06	-2.74704e-05
E_CTRLN2_R1C2_0_3763_0	0.00246244	0.00237942	0.0022964	0.00222677	0.002166	0.0021179	0.00208462	0.00205308	0.00201001	0.00195634	0.00189617	0.001831	0.00176843	0.00171603	0.00167232	0.00163271	0.001595	0.00155444	0.0015067	0.00145046	0.0013876	0.00132453	0.00126454	0.00120673	0.0011525	0.00110055	0.00104602	0.000985519	0.000918482	0.000855255	0.00080302	0.000754792	0.000710231	0.000675311	0.000639569	0.000593211	0.000543557	0.000491207	0.000429171	0.000361331	0.000298745	0.000243499	0.000198084	0.000162416	0.000128057	9.03471e-05	5.28202e-05	1.79111e-05	-9.32295e-06
E_CTRLN2_R1C2_0_3834_0	0.00273199	0.00267179	0.00261158	0.00255431	0.00249786	0.00244047	0.00238143	0.00232165	0.002262	0.00220131	0.00213932	0.0020769	0.0020148	0.00195445	0.00189536	0.00183691	0.00178069	0.00172558	0.00166777	0.00160982	0.00155557	0.00150152	0.00144349	0.00138351	0.00132268	0.00125754	0.00118921	0.00112	0.00104859	0.000978454	0.000917389	0.000865448	0.000816908	0.000767317	0.000713457	0.000652441	0.000586594	0.000520891	0.000456877	0.000393167	0.000331453	0.000269793	0.000207565	0.000150024	0.00010067	5.65012e-05	1.68921e-05	-1.28396e-05	-3.11789e-05
E_CTRLN2_R1C2_0_4030_0	0.0026414	0.00258436	0.00252732	0.00246911	0.00241126	0.00235345	0.00229663	0.00224268	0.00218821	0.00213044	0.0020723	0.00201384	0.00195395	0.00189441	0.00183567	0.00177673	0.00171987	0.00166637	0.00161416	0.00156058	0.00150385	0.00144306	0.00137868	0.00131394	0.00125186	0.00119292	0.00113655	0.0010814	0.00102436	0.000965144	0.000905858	0.000845406	0.000783949	0.000724754	0.000666861	0.000607	0.000547274	0.000489161	0.000433686	0.000382876	0.000332917	0.000278956	0.000220964	0.000159641	9.83208e-05	4.61541e-05	7.07047e-06	-1.9076e-05	-3.48866e-05
E_CTRLN2_R2C2_0_0163_0	0.00209869	0.00205328	0.00200786	0.00196154	0.00191569	0.0018706	0.00182596	0.0017819	0.00174149	0.0017048	0.00166571	0.00162038	0.00156901	0.00151221	0.00145211	0.00139501	0.00134656	0.00130701	0.0012694	0.00122683	0.00117917	0.00112762	0.00107391	0.00102381	0.000982139	0.000945916	0.000910225	0.000872025	0.000830381	0.000784823	0.000733603	0.000678831	0.000625258	0.000574108	0.00052382	0.000476801	0.000433599	0.000391261	0.000350731	0.000313771	0.000273821	0.000228481	0.000181101	0.000133612	9.09076e-05	5.98336e-05	3.76634e-05	2.26729e-05	1.29161e-05
E_CTRLN2_R2C2_0_0216_0	0.00199829	0.00194995	0.0019016	0.00186143	0.00182254	0.00178589	0.00175575	0.00172705	0.00168982	0.00164606	0.00160176	0.00155527	0.00150708	0.00146346	0.00142528	0.00138836	0.00135269	0.00131751	0.00127835	0.00123583	0.00119378	0.00115231	0.0011117	0.00107195	0.00103094	0.00099045	0.000952716	0.000913979	0.00087116	0.00082796	0.000787115	0.000746823	0.000708322	0.000674353	0.000641428	0.000604652	0.000566975	0.000529067	0.000484848	0.000431959	0.000380426	0.000334374	0.000291866	0.000255079	0.000226053	0.000199867	0.000173278	0.000150065	0.000135051
E_CTRLN2_R2C2_0_0359_0	0.00220626	0.00215418	0.00210209	0.00205395	0.00200619	0.001958	0.0019177	0.00188515	0.00184768	0.00180421	0.00176171	0.00171386	0.00165979	0.00161433	0.00158227	0.00155384	0.00152644	0.00149954	0.00146616	0.00142518	0.00137981	0.00133186	0.00128466	0.001238	0.00118717	0.00113599	0.00108977	0.00104279	0.000991063	0.000940516	0.000895652	0.000855577	0.000819997	0.000786614	0.000749908	0.000706464	0.000657429	0.00060037	0.000533854	0.000467887	0.000414812	0.000370274	0.000335753	0.000316899	0.000303464	0.000281249	0.000254131	0.000228102	0.000209046
E_CTRLN2_R2C2_0_0623_0	0.00254493	0.00246127	0.00237761	0.00230552	0.00223749	0.00217829	0.00213292	0.00209066	0.00203659	0.0019721	0.00190493	0.00183459	0.00176539	0.00170806	0.00166119	0.00161165	0.0015573	0.00150125	0.0014397	0.0013729	0.00130769	0.00124566	0.00118394	0.00112404	0.00107045	0.00102582	0.000986742	0.000940785	0.000878802	0.000813336	0.000753321	0.000691403	0.000632901	0.000589369	0.000546987	0.000490626	0.000430427	0.000371336	0.000303513	0.000228036	0.000163508	0.000113534	7.71635e-05	5.63142e-05	4.29118e-05	2.40211e-05	3.64078e-06	-9.54257e-06	-1.40117e-05
E_CTRLN2_R2C2_0_1058_0	0.00182412	0.0017763	0.00172849	0.00168999	0.00166047	0.00163586	0.00161079	0.00158016	0.00153591	0.00147809	0.00141883	0.00136364	0.00131568	0.00128239	0.00126153	0.00124044	0.00121457	0.0011838	0.0011479	0.00111211	0.00107939	0.0010473	0.00101266	0.000970631	0.000919462	0.000867811	0.000820722	0.000772359	0.000720073	0.000674008	0.0006391	0.000607638	0.000577258	0.000549978	0.000517582	0.000473339	0.00042613	0.000380556	0.000331182	0.000275566	0.000225669	0.000184701	0.000150845	0.000127832	0.000114609	9.69392e-05	7.1757e-05	4.94204e-05	3.69421e-05
E_CTRLN2_R3C1_0_0122_0	0.00261187	0.00249769	0.00238351	0.00231094	0.00227275	0.00226916	0.0022982	0.00233053	0.0023202	0.00227506	0.00223057	0.00218517	0.00214358	0.00213086	0.00213676	0.00213273	0.00212976	0.00214055	0.00214401	0.0021219	0.00208832	0.00205428	0.00200762	0.00194784	0.00189014	0.00182962	0.00175326	0.00166608	0.00158062	0.00150923	0.00145755	0.00142872	0.00142577	0.00143947	0.00145212	0.00145446	0.00143759	0.00139165	0.00131287	0.00119917	0.00108277	0.00100289	0.000957582	0.0009288	0.000917939	0.000909841	0.000867511	0.000800054	0.00076334
E_CTRLN2_R3C1_0_0952_0	0.00252945	0.00249327	0.00245709	0.0024244	0.00239901	0.00237878	0.00236344	0.00234648	0.0023203	0.00228756	0.00224633	0.00219294	0.00213955	0.00209422	0.00205181	0.00201468	0.00198802	0.00196512	0.0019395	0.00191204	0.00188143	0.00184509	0.0018071	0.0017714	0.00173343	0.00168806	0.00163727	0.00158309	0.00152737	0.001476	0.00143554	0.00140503	0.00137806	0.00134883	0.00131221	0.00126506	0.00121355	0.00116352	0.00111166	0.00105451	0.00100292	0.000960656	0.000919924	0.000882461	0.000856759	0.000833261	0.000798765	0.000757323	0.000717858
E_CTRLN2_R3C1_0_1466_0	0.00226641	0.00221988	0.00217336	0.00213688	0.00210257	0.00206988	0.00204148	0.00200941	0.00196559	0.0019149	0.00186561	0.00181647	0.00176576	0.00171947	0.00168293	0.00165307	0.00162512	0.00159835	0.00157092	0.00153658	0.0014926	0.00144316	0.00139239	0.00134091	0.00128911	0.00124036	0.00119762	0.00115716	0.00111396	0.00107147	0.00103251	0.000992756	0.000952155	0.000913956	0.000876266	0.000834104	0.000785175	0.000727315	0.000660666	0.000594914	0.000543679	0.000508072	0.000488013	0.000480414	0.000467984	0.000437282	0.000397717	0.000358648	0.00032678
E_CTRLN2_R3C1_0_1844_0	0.00234436	0.00232906	0.00231377	0.00229784	0.00227881	0.00225366	0.00221765	0.00216901	0.00211517	0.0020643	0.00201683	0.00197312	0.00193694	0.00190567	0.00187237	0.00183937	0.00180903	0.00177514	0.00173581	0.00169697	0.00166121	0.00162835	0.00159735	0.00156072	0.00151326	0.00146253	0.00141626	0.00137609	0.00134091	0.00130502	0.0012649	0.0012202	0.00117204	0.00112593	0.00108714	0.00104973	0.00100963	0.000966889	0.000918581	0.000863455	0.000807944	0.000753955	0.000704489	0.000665696	0.000635966	0.000607092	0.0005792	0.000556412	0.00054053
E_CTRLN2_R3C1_0_1974_0	0.00221811	0.00220124	0.00218436	0.00215815	0.00212581	0.00208923	0.00204354	0.00198895	0.00193755	0.00189463	0.00185726	0.00182473	0.00179678	0.00176426	0.00172037	0.0016713	0.00162373	0.00157725	0.00153468	0.00150016	0.00147078	0.00143775	0.00139855	0.00135742	0.00131665	0.00127601	0.00123956	0.00121276	0.00119472	0.00117269	0.00113551	0.00108675	0.00103205	0.000973896	0.000921331	0.000879584	0.00083827	0.00079127	0.000744049	0.000697832	0.000646441	0.000594221	0.000545219	0.000496143	0.000447931	0.000406732	0.000370543	0.000336635	0.00030445
E_NODxx0_r1c3_1_0294_0	0.00229051	0.00220815	0.0021258	0.00206059	0.00200107	0.00195023	0.00190909	0.00186632	0.00181133	0.00175048	0.0016968	0.00165315	0.00161666	0.00158689	0.00156013	0.00152568	0.00147946	0.001427	0.00137336	0.00132128	0.00127513	0.00123558	0.0011967	0.00115409	0.00110668	0.00105366	0.000997018	0.000936622	0.000869691	0.000804643	0.00075091	0.000702872	0.000655958	0.000612624	0.00056967	0.000523451	0.000475589	0.00042378	0.000366255	0.000305176	0.000244673	0.000191266	0.000153279	0.000129185	0.000107986	8.24055e-05	5.30652e-05	2.61717e-05	8.3679e-06
E_NODxx0_r1c3_1_1666_0	0.00239858	0.00233431	0.00227005	0.002198	0.0021188	0.00204045	0.0019662	0.00189648	0.00182769	0.00175503	0.00167982	0.00160756	0.0015462	0.0014952	0.00144719	0.00139848	0.00134503	0.00128005	0.00121064	0.00114908	0.00109327	0.00103748	0.000982021	0.00092544	0.000868511	0.000814823	0.000758458	0.000690921	0.000614064	0.000541356	0.000480366	0.000427475	0.000386308	0.000360815	0.000329835	0.000278228	0.000224389	0.000177175	0.000125329	7.51068e-05	4.31852e-05	2.00408e-05	-3.98024e-06	-2.14355e-05	-3.16328e-05	-4.40057e-05	-4.4596e-05	-4.76318e-06	7.63279e-05
E_NODxx0_r1c3_1_2027_0	0.00219637	0.00213127	0.00206617	0.00201021	0.00196159	0.00191868	0.00188	0.00184136	0.00179599	0.00174422	0.00169272	0.00164168	0.00158982	0.00154201	0.00149883	0.00145475	0.00140966	0.00136484	0.00131777	0.00126851	0.0012199	0.00117328	0.00112816	0.00108361	0.00103944	0.000995463	0.000949783	0.000900906	0.000850549	0.000801031	0.000751843	0.000702681	0.000654921	0.00060944	0.000565482	0.000522035	0.00047739	0.0004287	0.000374183	0.000316568	0.000260723	0.000209169	0.000165657	0.000130955	9.87363e-05	6.52636e-05	3.33697e-05	6.05383e-06	-1.26071e-05
E_NODxx0_r1c3_1_2034_0	0.00202986	0.00197503	0.0019202	0.00186986	0.00182264	0.0017829	0.00174978	0.00171718	0.00167744	0.00162748	0.00157093	0.00151483	0.00146489	0.00142153	0.00138238	0.00134498	0.00130462	0.00125542	0.00120042	0.00114657	0.00109397	0.00104228	0.000994818	0.000950604	0.000905266	0.000859381	0.000815697	0.000773096	0.000730467	0.00068968	0.000650859	0.00061298	0.000577869	0.000545532	0.000511699	0.000472048	0.000423567	0.000364763	0.000298932	0.00023525	0.000181166	0.000137725	0.000105206	8.03104e-05	5.67207e-05	3.13017e-05	3.54332e-06	-1.9107e-05	-2.40349e-05
E_NODxx0_r1c3_1_3830_0	0.0029458	0.00288158	0.00281737	0.00278161	0.00276008	0.00273932	0.00272554	0.00271168	0.0026709	0.002607	0.0025462	0.00249414	0.00244798	0.00241666	0.00240072	0.00238752	0.00237244	0.00235997	0.00234907	0.00233346	0.00231466	0.00229667	0.00227096	0.00223245	0.00219198	0.00215374	0.00211145	0.00206529	0.00201584	0.0019612	0.00190841	0.0018634	0.00181966	0.00177397	0.00172933	0.00168106	0.00162541	0.00156174	0.00148295	0.00139005	0.0013048	0.00123913	0.00119474	0.00117271	0.00116415	0.00115066	0.00112467	0.00109727	0.00108225
E_NODxx0_r2c1_0_0524_0	0.00254089	0.00246322	0.00238555	0.00231266	0.00224073	0.00217738	0.0021249	0.00208071	0.00203735	0.00198729	0.00192944	0.00186787	0.00180916	0.0017568	0.00170856	0.0016627	0.00161689	0.00156234	0.00149618	0.00142757	0.00136224	0.00129893	0.00123849	0.00118243	0.00113133	0.00108495	0.00103646	0.00098011	0.000922242	0.000869923	0.000816558	0.000759284	0.000705832	0.000660904	0.000617777	0.000569866	0.000517451	0.000459996	0.000388877	0.000302906	0.000221134	0.000158421	0.00011169	7.39546e-05	4.32358e-05	1.59611e-05	-1.10886e-05	-2.97358e-05	-3.02093e-05
E_NODxx0_r2c1_0_1164_0	0.00230136	0.00224076	0.00218015	0.00212433	0.00206863	0.00201351	0.00196335	0.00191497	0.00186381	0.00181456	0.00177031	0.001725	0.00167613	0.00162766	0.00157823	0.00152424	0.0014706	0.00142235	0.00137503	0.00132433	0.00127374	0.00122546	0.00117586	0.00112348	0.00107115	0.00101977	0.000968687	0.000919375	0.000873112	0.000829503	0.000786706	0.000740685	0.000689488	0.000637387	0.000589378	0.000542905	0.000492637	0.000436437	0.000372481	0.00030228	0.000236931	0.000186274	0.000150328	0.00012227	9.44505e-05	6.25434e-05	2.73679e-05	-4.30219e-06	-2.17049e-05
E_NODxx0_r2c1_0_1541_0	0.00245391	0.00240508	0.00235624	0.00230218	0.0022434	0.00218096	0.00211422	0.00204471	0.0019779	0.00191579	0.00185663	0.00180058	0.00174821	0.00169601	0.00164128	0.00158629	0.00153137	0.00147396	0.00141584	0.00135989	0.00130464	0.00125001	0.00119914	0.00115165	0.00110348	0.00105328	0.00100336	0.000953836	0.000901351	0.000843865	0.000783475	0.000721641	0.000658483	0.000596856	0.000541687	0.000490384	0.000435611	0.000377481	0.00032051	0.000264009	0.000208755	0.000161003	0.000120479	8.1599e-05	4.4411e-05	1.17602e-05	-1.69255e-05	-3.74113e-05	-4.39168e-05
E_NODxx0_r2c1_0_1550_0	0.00218709	0.00212662	0.00206614	0.00201653	0.00196936	0.00192432	0.00188765	0.00185293	0.00180483	0.00174358	0.00168234	0.00162685	0.00157633	0.00153229	0.00149404	0.00145545	0.00141467	0.00137419	0.00133393	0.00129136	0.00124664	0.00119906	0.00114751	0.00109581	0.00104428	0.000989315	0.000935086	0.000882113	0.000824058	0.000766059	0.000715434	0.00066666	0.00061969	0.000581713	0.000548787	0.000509199	0.000460164	0.000402852	0.000335323	0.000261251	0.00019412	0.00014219	0.000105545	7.99281e-05	5.95981e-05	4.15195e-05	2.32383e-05	2.89946e-06	-1.3038e-05
E_NODxx0_r2c1_0_1803_0	0.00241427	0.00237098	0.0023277	0.00227601	0.00222058	0.0021612	0.00209889	0.00203642	0.00197542	0.00191565	0.00185799	0.00180391	0.00175441	0.00170954	0.00166688	0.00162035	0.00156615	0.00150661	0.00144569	0.001386	0.00133058	0.0012811	0.00123515	0.00118933	0.00114166	0.00109018	0.00103558	0.000981143	0.000926571	0.000869653	0.000814085	0.000762678	0.000712297	0.000660728	0.000609226	0.000554529	0.000492773	0.000426485	0.00036019	0.000296573	0.000241075	0.000196335	0.000157367	0.000119817	8.34607e-05	4.57362e-05	5.79505e-06	-2.74072e-05	-4.40467e-05
E_NODxx0_r3c1_0_0618_0	0.00201368	0.00197604	0.00193841	0.00190739	0.00188217	0.00186249	0.00184344	0.00182064	0.00178407	0.00173021	0.00166946	0.00160831	0.00155421	0.00152118	0.00151037	0.00150956	0.00151102	0.00150759	0.00149088	0.00146224	0.00143055	0.00140074	0.00137143	0.00134318	0.00131823	0.00129451	0.00127089	0.00124828	0.00122107	0.00118301	0.00113994	0.00109888	0.00106335	0.00103828	0.00102193	0.000999701	0.000961084	0.000903565	0.000827847	0.000745535	0.000678272	0.00063568	0.000615568	0.000612501	0.00061238	0.000594636	0.000556353	0.000512423	0.000476091
E_NODxx0_r3c1_0_0630_0	0.00197919	0.00196062	0.00194205	0.00192245	0.00190262	0.00188176	0.0018524	0.00181451	0.00177441	0.00173455	0.00169847	0.00166807	0.00164056	0.00161662	0.00159719	0.00157892	0.00156193	0.00155027	0.00154388	0.00153747	0.0015246	0.00150514	0.00148339	0.0014589	0.00142845	0.00139672	0.00137219	0.00135266	0.00132608	0.00128943	0.00125373	0.00121856	0.00117742	0.00113925	0.00111718	0.00110303	0.00108409	0.00105934	0.00102891	0.000988323	0.000940369	0.00089644	0.000867212	0.000853821	0.000844527	0.000824822	0.00079052	0.000743889	0.000693478
E_NODxx0_r3c1_0_0978_0	0.0015818	0.00154373	0.00150566	0.00147859	0.00145997	0.00144947	0.00144434	0.00143445	0.00141361	0.00138589	0.00135469	0.00131806	0.00127945	0.00124829	0.00122703	0.00120984	0.00119333	0.00117508	0.00114944	0.00111775	0.00108871	0.00106518	0.00104414	0.00102371	0.00100191	0.000976405	0.00094896	0.000921653	0.000892593	0.000862151	0.00083356	0.000806352	0.00078112	0.000760657	0.000742532	0.000720235	0.000691353	0.000654237	0.000605356	0.000546234	0.000490621	0.00044757	0.000417526	0.000402118	0.000399204	0.000392659	0.000371337	0.000342589	0.00031602
E_NODxx0_r3c1_0_1269_0	0.0016978	0.0016841	0.00167039	0.00164908	0.00162023	0.001586	0.00154903	0.00151257	0.00147974	0.00145195	0.00142865	0.00140293	0.00136858	0.00132957	0.00129161	0.00125472	0.00121932	0.00118801	0.00115948	0.00112988	0.00109756	0.00106352	0.00103135	0.00100473	0.000982621	0.000960639	0.000938278	0.000916147	0.000889464	0.00085277	0.000811913	0.000776154	0.00074323	0.000707245	0.000673927	0.000646394	0.00061656	0.000582837	0.00055175	0.000521957	0.000487315	0.000448511	0.000410156	0.000374857	0.000342659	0.000311907	0.000281569	0.000254054	0.000231853
E_NODxx0_r3c1_0_1333_0	0.00175548	0.00172663	0.00169778	0.00167409	0.0016561	0.001641	0.00162314	0.00159777	0.00156599	0.00153192	0.00149851	0.00146448	0.00142868	0.00139564	0.00137005	0.001349	0.00132694	0.0013034	0.00127791	0.00124787	0.00121693	0.00119187	0.00117144	0.00115042	0.00112589	0.00109644	0.00106432	0.00103062	0.000992361	0.000953641	0.000918771	0.000881905	0.00084344	0.000811415	0.000782562	0.000748515	0.000711454	0.000674185	0.000632544	0.000583697	0.000536571	0.000498865	0.000468013	0.000442158	0.000422814	0.000405327	0.000385872	0.000369276	0.000359674
E_NODxx1_R1C1_0_0171_0	0.00228498	0.00233599	0.002387	0.0024018	0.00241012	0.00240001	0.00234849	0.00228249	0.00224788	0.00223249	0.0022182	0.00220813	0.00217867	0.00210608	0.00201575	0.0019462	0.00190483	0.00189358	0.00191492	0.00194629	0.00195491	0.00192505	0.00186564	0.00180062	0.00174776	0.00170514	0.00167504	0.00166298	0.00165081	0.00160619	0.00153561	0.00146914	0.0014172	0.00137024	0.00132982	0.00129485	0.00124266	0.001162	0.00108082	0.00103174	0.0010041	0.00097093	0.000916316	0.000839511	0.000750273	0.000658852	0.00057342	0.000514099	0.000487433
E_NODxx1_R1C1_0_0284_0	0.00176784	0.00176651	0.00176519	0.00176283	0.00172709	0.00168138	0.00166021	0.00165473	0.0016352	0.00160358	0.00158497	0.00156988	0.00154934	0.00155316	0.00158862	0.00160941	0.00160721	0.00161555	0.00162929	0.00162163	0.00160076	0.00158122	0.00156041	0.00154006	0.00150936	0.00146381	0.00142848	0.00139503	0.00133609	0.00128076	0.00126266	0.00124858	0.00122131	0.00120287	0.00121223	0.0012356	0.00125804	0.00127944	0.00129461	0.00127449	0.00121829	0.00114449	0.00105976	0.000988896	0.000954015	0.000914763	0.000849655	0.000784628	0.000719663
E_NODxx1_R1C1_0_0338_0	0.00223884	0.00222895	0.00221906	0.00218797	0.00216435	0.00213804	0.00210335	0.0020849	0.00208992	0.0020931	0.00208025	0.00204364	0.00197176	0.00188169	0.00180404	0.00175722	0.00175242	0.00178093	0.00180358	0.00179336	0.0017528	0.00169423	0.00164511	0.00163148	0.0016437	0.00166325	0.0016856	0.00169024	0.00165358	0.00158076	0.00150397	0.00144227	0.00139578	0.00136077	0.00134366	0.00132884	0.00129219	0.00124115	0.00119813	0.00114869	0.0010818	0.00101914	0.000965694	0.000921155	0.000891602	0.000853957	0.00078932	0.000709205	0.000623228
E_NODxx1_R1C1_0_1457_0	0.00285767	0.00284166	0.00282564	0.00279333	0.00275501	0.00271218	0.00266615	0.00262429	0.00258614	0.0025449	0.00251212	0.00248931	0.00245423	0.00240566	0.00235869	0.00229991	0.00222781	0.00217213	0.00213435	0.00209543	0.00206273	0.00203911	0.00201481	0.00199602	0.00198003	0.00194526	0.00189614	0.00184585	0.00178754	0.00171519	0.00164272	0.00157636	0.00151568	0.0014643	0.00142748	0.00139751	0.00136131	0.00131645	0.00127245	0.00123273	0.00118965	0.00113374	0.00105905	0.000974731	0.000898448	0.000834575	0.000776601	0.000723211	0.000671756
E_NODxx1_R1C1_0_1591_0	0.00291996	0.0029172	0.00291443	0.00288234	0.00285008	0.00281114	0.00276013	0.00271943	0.00270604	0.00270471	0.00270029	0.00268828	0.00265976	0.00261295	0.00256321	0.00251662	0.00246534	0.00241686	0.00238067	0.00234855	0.0023108	0.00226685	0.00222173	0.00218172	0.00214315	0.00210239	0.00206757	0.00203119	0.0019761	0.00190939	0.00184827	0.00178996	0.00172682	0.00165711	0.00158579	0.00151964	0.00146522	0.00143696	0.00144663	0.00146322	0.00144547	0.00139061	0.00130251	0.00119206	0.00108995	0.00101309	0.000949814	0.000894918	0.000849118
E_NODxx1_R2C4_0_2707_0	0.00188708	0.00185376	0.00182044	0.00178507	0.00175036	0.00171479	0.00167799	0.00163852	0.00159818	0.00156108	0.00152886	0.00150052	0.00147487	0.0014471	0.00140985	0.00136007	0.00130227	0.00124188	0.00118697	0.00114768	0.0011218	0.00109737	0.00107328	0.00105285	0.00102638	0.00099071	0.000961454	0.000938798	0.000905778	0.000858311	0.000804557	0.000746679	0.000693246	0.000652994	0.000623354	0.000595981	0.000561323	0.000514871	0.000471727	0.00044672	0.000427844	0.000404394	0.000371778	0.000325945	0.000270442	0.000213816	0.000156365	0.000104158	6.42424e-05
E_NODxx1_R2C4_0_2832_0	0.00226788	0.00221747	0.00216706	0.00211348	0.00205183	0.00198395	0.00191501	0.00185056	0.00179239	0.00174174	0.00170179	0.00167067	0.00164236	0.00161408	0.00158134	0.00153852	0.00149134	0.00144841	0.00140832	0.00137013	0.00133533	0.00129749	0.00125415	0.00121387	0.00117637	0.00113185	0.00108061	0.00102418	0.000961303	0.000898043	0.000844598	0.000803832	0.000768475	0.000726178	0.000673204	0.000615919	0.000558519	0.000504212	0.00045648	0.000412415	0.000369026	0.000324556	0.000276579	0.000227878	0.000184668	0.000143479	0.000101809	6.66446e-05	3.4878e-05
E_NODxx1_R2C4_0_2956_0	0.00182419	0.00181558	0.00180697	0.00177997	0.00173739	0.00168451	0.00162643	0.00157239	0.00153409	0.0015093	0.00148673	0.0014627	0.00143503	0.0013969	0.00134962	0.00130051	0.00125077	0.0012064	0.00117271	0.00114084	0.00110542	0.00106966	0.00103305	0.00099884	0.00097548	0.000961284	0.000950419	0.000941376	0.000927745	0.00089636	0.000846621	0.000787752	0.000723364	0.000657265	0.00060416	0.000567105	0.000531295	0.000498004	0.000485589	0.000489617	0.0004818	0.000456136	0.000408837	0.000337296	0.00025727	0.000188406	0.000135025	9.97419e-05	7.04718e-05
E_NODxx1_R2C4_0_3865_0	0.00189697	0.00188344	0.00186991	0.00184525	0.00181639	0.00178836	0.00175044	0.00170053	0.00165487	0.00161719	0.00158557	0.00155986	0.00153297	0.0014988	0.00145756	0.00140469	0.00134058	0.00127927	0.00122573	0.00117366	0.00112765	0.00109282	0.00106648	0.00104982	0.00104092	0.00102823	0.00100491	0.000968833	0.000921954	0.000870052	0.000816026	0.00076613	0.000722585	0.000675645	0.00062288	0.000574222	0.000529672	0.000490669	0.000469106	0.00046056	0.000439978	0.000399476	0.000343442	0.000277038	0.000210939	0.000156141	0.000110942	7.36773e-05	4.06312e-05
E_NODxx1_R2C4_0_3990_0	0.00224438	0.00223542	0.00222646	0.00220183	0.00217464	0.00213653	0.00208208	0.00202034	0.00195903	0.00189524	0.00183354	0.00177912	0.00173004	0.00168769	0.00165467	0.00162459	0.00159264	0.00156097	0.00152816	0.00148856	0.00144037	0.00138896	0.00134033	0.00129445	0.00124606	0.00119547	0.001146	0.00108851	0.00101648	0.000949013	0.000898695	0.000851945	0.000804799	0.000765991	0.000731368	0.000691742	0.000649199	0.000606965	0.00056501	0.000519799	0.000469773	0.000418083	0.000366765	0.000316845	0.000271524	0.000228932	0.000180377	0.00012993	8.54202e-05
E_NODxx1_R3C2_0_3201_0	0.0027029	0.00266195	0.002621	0.00258082	0.00253147	0.0024753	0.00241828	0.00235971	0.00229814	0.00223905	0.00219	0.00214309	0.00209288	0.0020496	0.00201448	0.00197607	0.00193391	0.00188596	0.0018231	0.00175297	0.00168692	0.0016191	0.00155108	0.00149427	0.00144334	0.00139047	0.00134319	0.00129105	0.00121082	0.00111632	0.00103762	0.000977126	0.000939214	0.000927475	0.000918667	0.000888589	0.000836219	0.00075996	0.000666494	0.000574031	0.000496977	0.000438377	0.00040066	0.000380447	0.000363318	0.000329624	0.000274317	0.000211966	0.000157724
E_NODxx1_R3C2_0_3616_0	0.00235772	0.00231467	0.00227162	0.002226	0.00217871	0.00213005	0.00208021	0.00203029	0.00198379	0.00193882	0.00189392	0.00185016	0.00180463	0.0017547	0.001702	0.0016455	0.00158243	0.00151513	0.00144895	0.00138743	0.00132984	0.001274	0.00122081	0.00117192	0.00112374	0.00107367	0.00102563	0.000976927	0.000922317	0.000868266	0.00081885	0.000770267	0.000723121	0.000675906	0.000624214	0.000575024	0.000531046	0.000484856	0.000436561	0.000387466	0.000330819	0.000268118	0.000207636	0.000153777	0.000111219	7.84856e-05	4.50587e-05	1.36843e-05	-9.6883e-06
E_NODxx1_R3C2_0_3845_0	0.00246844	0.00242334	0.00237823	0.00232245	0.00226761	0.00221405	0.00215055	0.00208226	0.00202045	0.00196642	0.0019224	0.00188687	0.00185349	0.00181579	0.00176799	0.00170912	0.00164757	0.00159378	0.00155213	0.00151641	0.00147722	0.0014316	0.00138401	0.00133846	0.00128964	0.00123396	0.00117866	0.00112393	0.0010675	0.00101879	0.000981954	0.000947114	0.000906701	0.000857872	0.000804358	0.000757727	0.000717779	0.000676982	0.000638816	0.000602918	0.000553477	0.000490856	0.000426321	0.000360659	0.000293251	0.000233469	0.000183519	0.000140401	0.000103106
E_NODxx1_R3C2_0_4007_0	0.00247231	0.00244031	0.00240832	0.00236788	0.00231592	0.0022581	0.0021978	0.00213899	0.00209058	0.00205538	0.00202801	0.00199926	0.0019592	0.00190457	0.00183996	0.00177143	0.00170302	0.00163949	0.00158283	0.00152901	0.00147476	0.00142159	0.00137521	0.00134031	0.00131074	0.00127518	0.00123559	0.00119549	0.00114946	0.00109365	0.00103315	0.000972162	0.000910907	0.000847262	0.000781352	0.0007157	0.000649347	0.000586175	0.000541379	0.000521207	0.00050369	0.000471975	0.000419557	0.000343369	0.000255308	0.000180739	0.00012311	7.742e-05	4.02506e-05
E_NODxx1_R3C2_0_4031_0	0.00236455	0.00233791	0.00231126	0.00228502	0.00225688	0.0022291	0.00220031	0.00215962	0.00210358	0.00204465	0.00199386	0.0019451	0.00189696	0.0018564	0.00182013	0.00177698	0.00173009	0.00169022	0.00165414	0.00160649	0.00154721	0.00148926	0.00144002	0.00140683	0.00138949	0.00137008	0.00133845	0.00129102	0.00122299	0.00114712	0.00108342	0.00103067	0.000980466	0.000932041	0.000886436	0.00083708	0.000775642	0.000706039	0.000644471	0.000601784	0.000564117	0.000521099	0.000477155	0.000428675	0.00036417	0.000294186	0.000233379	0.000184224	0.000143218
E_NODxx2_R1C3_0_3754_0	0.00217671	0.00212889	0.00208107	0.00203251	0.00198368	0.00193805	0.00189629	0.00185682	0.00181507	0.00176676	0.00171546	0.00166456	0.00161375	0.00156484	0.0015201	0.00147601	0.0014306	0.00138668	0.00134509	0.00130338	0.00126031	0.00121496	0.00116775	0.00112307	0.0010829	0.0010433	0.0010033	0.000962282	0.000913962	0.000856091	0.000798178	0.000745371	0.00069684	0.000652779	0.0006139	0.000573966	0.00052904	0.000481492	0.000435841	0.000393591	0.000355125	0.000318114	0.000277607	0.000233233	0.000189236	0.000145191	9.97113e-05	6.00019e-05	3.06567e-05
E_NODxx2_R1C3_0_3843_0	0.00215213	0.00212015	0.00208817	0.0020471	0.00200226	0.0019546	0.0019052	0.00185341	0.00180086	0.00174994	0.00170122	0.00164864	0.00159298	0.00154198	0.00149637	0.00145097	0.00140582	0.00136224	0.00131837	0.00127128	0.00122008	0.00116789	0.00112081	0.0010835	0.0010519	0.00101778	0.000980528	0.0009386	0.000890047	0.000840827	0.000791829	0.000739527	0.000686771	0.000634273	0.000579507	0.000529208	0.000481959	0.000430911	0.000381809	0.000341859	0.000302959	0.000261056	0.000217027	0.000167869	0.00011399	6.57108e-05	2.92093e-05	6.29099e-06	-6.39401e-06
E_NODxx2_R1C3_0_3895_0	0.00204947	0.00201937	0.00198928	0.0019503	0.00190382	0.00185388	0.00180293	0.00175386	0.00171119	0.00167359	0.00163901	0.00160511	0.00156708	0.0015232	0.0014757	0.00142435	0.00137015	0.00131892	0.00127419	0.00123402	0.0011953	0.00115713	0.00112103	0.00108764	0.00105198	0.00100932	0.000962851	0.000913963	0.000860414	0.000806221	0.000757144	0.000710351	0.000662359	0.000614481	0.000568748	0.000525905	0.000484206	0.000444534	0.000410675	0.000381046	0.000348048	0.000309816	0.000263902	0.000209188	0.000153357	0.000105028	6.30861e-05	3.00057e-05	8.06988e-06
E_NODxx2_R1C3_0_3917_0	0.00236446	0.00232745	0.00229044	0.00224242	0.00219325	0.00214593	0.00209378	0.00203991	0.00199324	0.00195043	0.0019052	0.00185916	0.00181338	0.00176391	0.00170823	0.00164748	0.00158575	0.00152925	0.00147918	0.00143032	0.00138029	0.0013307	0.0012822	0.00123645	0.00119314	0.00114688	0.00109684	0.0010461	0.000996251	0.000945619	0.000890817	0.000831175	0.000767818	0.000702556	0.000641967	0.000595139	0.000558086	0.000522844	0.000487721	0.00045088	0.000406691	0.000355324	0.000297986	0.000239126	0.000188126	0.000145103	0.000102025	6.18864e-05	2.74184e-05
E_NODxx2_R1C3_0_3954_0	0.00214878	0.00211182	0.00207486	0.00203243	0.00198976	0.00194771	0.00190324	0.00185352	0.00180357	0.00175725	0.00171384	0.0016686	0.00162016	0.0015729	0.00152788	0.0014807	0.00143292	0.00139015	0.00135033	0.00130771	0.00126223	0.00121763	0.00117645	0.00113768	0.00109633	0.00105032	0.00100252	0.000952559	0.000900673	0.000850774	0.00080218	0.000751198	0.000697888	0.000643597	0.00059319	0.000551929	0.000516086	0.000478751	0.000439296	0.000396102	0.00034456	0.000287858	0.00023318	0.000182413	0.000133898	8.8978e-05	5.13124e-05	2.34785e-05	2.64678e-06
E_NODxx2_R2C2_0_3461_0	0.00154662	0.00153359	0.00152057	0.00149907	0.0014817	0.00145549	0.00141463	0.00137066	0.0013324	0.00130157	0.00127828	0.0012593	0.00123361	0.00119337	0.00114325	0.00109407	0.00105289	0.00102361	0.00100127	0.000973343	0.000938653	0.000902723	0.000867655	0.000838275	0.000815492	0.00078499	0.000740106	0.000690301	0.000643067	0.000596773	0.000553039	0.000517437	0.000485883	0.000446942	0.000400593	0.000356487	0.000316066	0.000281987	0.000266763	0.000274202	0.000282442	0.0002714	0.000237405	0.000185	0.000121973	6.60335e-05	3.094e-05	1.48083e-05	7.3523e-06
E_NODxx2_R2C2_0_3651_0	0.00216142	0.00209715	0.00203288	0.00198658	0.00194097	0.00191353	0.0019006	0.00187478	0.00183201	0.00178151	0.0017282	0.00167885	0.00164065	0.00161722	0.00160839	0.00159977	0.00157478	0.00152996	0.00146805	0.00139872	0.00133749	0.00128892	0.00125278	0.00122878	0.00120092	0.00115462	0.00110293	0.00105435	0.00100045	0.000941751	0.000884415	0.00082013	0.000747134	0.00067902	0.000625673	0.000583573	0.00054472	0.000502681	0.000456535	0.000415653	0.000388825	0.000369488	0.000347206	0.000314206	0.000262013	0.000190563	0.000115051	5.49267e-05	2.27247e-05
E_NODxx2_R2C2_0_3783_0	0.00176362	0.00174924	0.00173486	0.001697	0.00164748	0.00159499	0.0015416	0.00149933	0.00147881	0.00147086	0.00145588	0.00142023	0.00136916	0.00131754	0.00126949	0.00122577	0.00118782	0.00114557	0.00108705	0.00102606	0.000979315	0.000942899	0.000916701	0.000903026	0.000885774	0.000851869	0.000811594	0.000773932	0.000742523	0.00072112	0.000702833	0.00068138	0.000652275	0.000608859	0.000553593	0.000501838	0.000458159	0.000422909	0.000398744	0.000379764	0.00035461	0.000317226	0.000266407	0.000207619	0.000147785	9.24294e-05	4.88556e-05	2.87633e-05	3.00943e-05
E_NODxx2_R2C2_0_3906_0	0.0022041	0.00217431	0.00214453	0.00211358	0.00207494	0.00203312	0.00198879	0.00194318	0.00190125	0.0018654	0.00184038	0.00181847	0.00178224	0.00173379	0.00168566	0.0016347	0.00157878	0.00152878	0.00148953	0.00145468	0.00141736	0.00137801	0.00133835	0.00129196	0.00123366	0.00117445	0.00112324	0.00107172	0.00101356	0.000958373	0.000906371	0.000845591	0.000782066	0.000735631	0.000707768	0.000684637	0.000661476	0.000636205	0.000597872	0.000539835	0.000474177	0.000410242	0.000348183	0.000293023	0.000246984	0.000201676	0.000160478	0.000134493	0.000122926
E_NODxx2_R2C2_0_3974_0	0.00181118	0.00178635	0.00176153	0.00172992	0.00169539	0.00165816	0.0016231	0.00159262	0.00156113	0.00152419	0.0014903	0.00146106	0.0014266	0.00138652	0.00134614	0.0012972	0.00123872	0.00118657	0.00114888	0.00112175	0.00109938	0.00107247	0.00103618	0.000995037	0.000951819	0.000906892	0.000868003	0.000839564	0.000815198	0.000786903	0.000754333	0.000719354	0.000680074	0.000634082	0.000585167	0.000535652	0.000482953	0.000431178	0.000390059	0.000359022	0.000332921	0.000308873	0.000279608	0.000242302	0.000201987	0.000159222	0.000114473	7.55668e-05	4.49159e-05
E_NODxx2_R3C3_0_1463_0	0.00199069	0.0019639	0.00193712	0.00190325	0.00186419	0.00182067	0.00177097	0.00171981	0.0016733	0.00162982	0.00158666	0.00154297	0.00149621	0.00144711	0.00140033	0.00135998	0.00132664	0.00129683	0.00126377	0.00122223	0.00117229	0.00111976	0.00107262	0.0010343	0.00100224	0.000972206	0.000941433	0.000905743	0.000861398	0.000810173	0.000757653	0.000706341	0.00065727	0.000611611	0.00057048	0.000532739	0.00049508	0.00045693	0.000422384	0.000391958	0.000360083	0.00032301	0.000279149	0.000229202	0.00017872	0.000134526	9.89903e-05	7.63198e-05	6.74889e-05
E_NODxx2_R3C3_0_1533_0	0.00195563	0.00190328	0.00185093	0.00180996	0.00177376	0.00174386	0.00171845	0.00168741	0.00164502	0.00159731	0.00155543	0.00152128	0.00148978	0.00145944	0.00142657	0.00138359	0.00133483	0.00128876	0.0012451	0.00120217	0.00116161	0.00112142	0.00108171	0.00104804	0.001018	0.000982192	0.000940972	0.000895822	0.000844363	0.000792379	0.000748812	0.000710884	0.000674766	0.000640302	0.000606593	0.000571047	0.000532333	0.000488832	0.000440631	0.000392191	0.000347403	0.000305561	0.000268343	0.000237996	0.00021137	0.000181976	0.00014864	0.000118665	9.90935e-05
E_NODxx2_R3C3_0_1854_0	0.00182331	0.00180831	0.00179332	0.0017692	0.00174451	0.00172167	0.00169384	0.00165512	0.00161025	0.00156083	0.00151099	0.00146802	0.00143211	0.00139705	0.00136265	0.00132561	0.00127999	0.00123241	0.00119408	0.00115978	0.00111969	0.00107478	0.00103232	0.000997046	0.000965179	0.00093244	0.000903827	0.000879205	0.000852019	0.000820468	0.000786973	0.000750015	0.000707889	0.000661309	0.000615134	0.000572742	0.000530743	0.000485657	0.000444177	0.000415092	0.000392072	0.000362697	0.000325564	0.000283182	0.00023511	0.000183432	0.000135055	9.83887e-05	7.37684e-05
E_NODxx2_R3C3_0_2173_0	0.0021508	0.00209332	0.00203584	0.00197825	0.00192646	0.00188254	0.00184622	0.00181788	0.00179417	0.00177011	0.00174482	0.00171506	0.00167466	0.00162699	0.00157785	0.0015266	0.00147925	0.00144415	0.00141445	0.00138092	0.00134493	0.00130671	0.00126514	0.0012229	0.00117928	0.00113256	0.00108482	0.00103533	0.000986118	0.000945756	0.000913947	0.000883657	0.000853542	0.000823946	0.000790751	0.000750041	0.000705079	0.000661132	0.000617824	0.000573895	0.000531847	0.000491245	0.000450269	0.000410398	0.000374001	0.000342752	0.000316249	0.000290049	0.000259054
E_NODxx2_R3C3_0_2495_0	0.00202969	0.00201883	0.00200797	0.00198761	0.00196131	0.0019281	0.00187731	0.0018133	0.00175378	0.0017025	0.00166083	0.00162946	0.0016009	0.00156465	0.00151648	0.00146135	0.00140686	0.00135526	0.00130962	0.00127171	0.00123536	0.00119542	0.00115882	0.00113173	0.00110379	0.00106509	0.00102463	0.00098577	0.000940009	0.000890397	0.000848256	0.000805898	0.000755863	0.000705576	0.000662364	0.000623754	0.000587041	0.000550839	0.000519125	0.000496179	0.000471487	0.000433196	0.000379007	0.000314363	0.000250394	0.000194532	0.000144787	0.000110523	9.63944e-05
I_CTRLN0_r4c1_0_0621_0	0.00152685	0.00150303	0.0014792	0.00144766	0.00141743	0.00138828	0.00135784	0.00132863	0.00130348	0.00128136	0.00125824	0.00122872	0.00119531	0.00116491	0.00113632	0.00110811	0.00108468	0.00106247	0.00103407	0.00100292	0.000973139	0.00094187	0.000910974	0.000883638	0.000853849	0.000817871	0.00078199	0.000749049	0.000715329	0.000680898	0.000651392	0.000627428	0.000605466	0.00058372	0.000562557	0.000538382	0.000506382	0.000467388	0.000428835	0.000395757	0.000365918	0.000337094	0.000310828	0.00028822	0.000267989	0.000247237	0.000224301	0.000204199	0.000191384
I_CTRLN0_r4c1_0_0692_0	0.00154483	0.0015285	0.00151217	0.00149307	0.00147327	0.00145147	0.0014231	0.00138992	0.00135813	0.00132748	0.00129593	0.00126154	0.00122591	0.00119611	0.00117333	0.00115209	0.00113027	0.00110659	0.00107527	0.00103564	0.000994974	0.000958058	0.000924136	0.000891844	0.000859878	0.000830379	0.000808032	0.000791174	0.000774282	0.00075334	0.000725408	0.0006905	0.000653343	0.000618865	0.000589441	0.00056091	0.000527079	0.000489169	0.000451119	0.00041358	0.000382128	0.000361781	0.000345775	0.000327872	0.000310334	0.000291504	0.000268422	0.000248102	0.000235172
I_CTRLN0_r4c1_0_0953_0	0.00152474	0.0015262	0.00152766	0.00151212	0.00148478	0.00144797	0.00140074	0.00135004	0.0013134	0.00129124	0.0012685	0.00123704	0.00119958	0.00115958	0.00111905	0.00108318	0.00105524	0.0010313	0.00100401	0.000972652	0.000943368	0.000916647	0.000887802	0.000857636	0.000825925	0.000785098	0.000737671	0.000696687	0.000665622	0.000639253	0.000617916	0.000598056	0.000570325	0.000534564	0.000501653	0.000476737	0.000454525	0.000428862	0.000397595	0.000360283	0.000317726	0.000274	0.000235243	0.000205969	0.000186384	0.000170545	0.000153962	0.00014065	0.000134201
I_CTRLN0_r4c1_0_0957_0	0.00174133	0.00167793	0.00161453	0.00157085	0.00152556	0.00149181	0.00147364	0.00145554	0.00143712	0.00142789	0.00142451	0.00142282	0.00142634	0.00142823	0.00141535	0.00139166	0.00136392	0.0013236	0.00127141	0.00122704	0.00120091	0.00118301	0.00116343	0.00114199	0.00111816	0.00108508	0.00104186	0.000996819	0.000956682	0.000922695	0.000890991	0.000864212	0.000849275	0.000839725	0.00082384	0.000807767	0.000796394	0.000781751	0.000759012	0.000725043	0.00067915	0.00062357	0.000563249	0.000512524	0.000484232	0.000469726	0.00045798	0.000447611	0.000433929
I_CTRLN0_r4c1_0_1079_0	0.00159108	0.00156479	0.00153849	0.00150673	0.00146923	0.00143171	0.00139729	0.00136513	0.0013375	0.00131463	0.00128958	0.00125912	0.0012282	0.00119781	0.00116445	0.0011327	0.00111025	0.00109241	0.00107059	0.00104656	0.00102226	0.000992753	0.000959128	0.000927282	0.000897753	0.000867818	0.000835938	0.000803957	0.000776088	0.000750733	0.000723598	0.000695414	0.000664732	0.000629493	0.00059505	0.000565616	0.00053833	0.000509487	0.000473618	0.000426888	0.000377937	0.000335139	0.000299571	0.000274005	0.000260338	0.000248751	0.000230378	0.000211619	0.000203332
I_CTRLN0_r5c1_0_2875_0	0.00163522	0.00160654	0.00157787	0.00155231	0.00152435	0.00149655	0.00146889	0.00143588	0.00139424	0.00134956	0.00131335	0.00128784	0.00126672	0.00124831	0.00123168	0.00120903	0.00117977	0.00115206	0.0011275	0.00110199	0.0010748	0.00104598	0.00101679	0.000987593	0.000952458	0.000910418	0.000869419	0.000831815	0.00079862	0.000776651	0.000764961	0.000753931	0.000738988	0.000719004	0.000693025	0.00066336	0.000631397	0.00059489	0.000554124	0.000512544	0.00047341	0.000439207	0.000413277	0.000396741	0.000386499	0.000376442	0.000362764	0.000348558	0.000339026
I_CTRLN0_r5c1_0_2942_0	0.00170586	0.00170645	0.00170704	0.00170966	0.00170684	0.00169404	0.00166755	0.00162623	0.00157693	0.00153046	0.00149573	0.00147319	0.00145618	0.00143886	0.00141738	0.00138866	0.00135454	0.00132094	0.00128957	0.00126074	0.00124002	0.001227	0.0012152	0.00120227	0.00118353	0.00115488	0.00112388	0.00109641	0.00107141	0.00105213	0.00103996	0.00102546	0.0010004	0.000965372	0.000925864	0.000884677	0.000842287	0.000799748	0.00076062	0.000730119	0.000707506	0.000683783	0.000655374	0.000625423	0.000593622	0.000559069	0.000529442	0.00051744	0.000524506
I_CTRLN0_r5c1_0_3068_0	0.00179867	0.0017865	0.00177433	0.00175255	0.00172398	0.00169247	0.00165818	0.00162462	0.00159551	0.00156991	0.00154667	0.00152236	0.00149586	0.00147118	0.00144592	0.00141368	0.00137881	0.00134759	0.00131593	0.00128213	0.00125192	0.00122563	0.00119885	0.00116889	0.00113278	0.00109248	0.00105486	0.00102021	0.000987914	0.000964274	0.000947844	0.000928624	0.000905329	0.000881725	0.000855336	0.000824674	0.000793693	0.000762994	0.000731261	0.000699078	0.000666996	0.000635275	0.000605676	0.000580311	0.000558482	0.000536933	0.000515853	0.000498842	0.000485745
I_CTRLN0_r5c1_0_3505_0	0.00142568	0.00142663	0.00142757	0.00141239	0.00139222	0.00136389	0.00133041	0.00130378	0.00128464	0.00126521	0.00124434	0.00122213	0.00119879	0.00117739	0.00115652	0.00113041	0.00109968	0.00106691	0.00102836	0.000985874	0.000950545	0.000923933	0.000900527	0.000882027	0.000867171	0.000848888	0.000829018	0.000809002	0.000782377	0.000753235	0.00073258	0.000716009	0.000697969	0.000682454	0.000669296	0.000649941	0.000623567	0.000595867	0.000568001	0.000534557	0.000497871	0.000464189	0.000434282	0.000409074	0.000390257	0.000369702	0.000338529	0.000301257	0.000267063
I_CTRLN0_r5c1_0_3946_0	0.00154477	0.00153441	0.00152405	0.00150938	0.0014865	0.00146474	0.00144177	0.00141298	0.00138419	0.00135846	0.00133314	0.00130622	0.00128227	0.00126673	0.00125667	0.00124658	0.00123584	0.00121867	0.00118562	0.00114356	0.00111057	0.00108994	0.00107733	0.00107265	0.00106414	0.00103696	0.000997421	0.000955229	0.000912299	0.000877507	0.000859444	0.000851119	0.000841439	0.000825776	0.000804871	0.000776837	0.000740394	0.000703441	0.000674378	0.000645162	0.000611495	0.000583313	0.000563242	0.000546702	0.000532851	0.000515389	0.000485618	0.000450882	0.000425661
I_CTRLN0_r6c3_0_3427_0	0.00156681	0.00154025	0.00151369	0.00148468	0.00145027	0.00141244	0.00137584	0.00134132	0.00130402	0.00126417	0.00122654	0.00119012	0.00115327	0.00111698	0.0010793	0.00103933	0.00100314	0.0009741	0.000949366	0.000927017	0.000905043	0.000878827	0.000848915	0.000818162	0.000783262	0.000744881	0.000709838	0.00067665	0.000641343	0.000608024	0.000579002	0.00054951	0.00051809	0.000487042	0.000457655	0.000426758	0.000390978	0.000353725	0.000319501	0.000281998	0.000239059	0.000198654	0.000162436	0.000130354	0.000108989	9.64973e-05	8.2467e-05	6.8404e-05	6.04733e-05
I_CTRLN0_r6c3_0_3754_0	0.00184144	0.00182652	0.0018116	0.00179318	0.00176713	0.00174204	0.00172091	0.00169328	0.00165596	0.00161865	0.00158805	0.00156128	0.00154265	0.00153654	0.00153387	0.00152199	0.00149852	0.00146725	0.00143433	0.0014041	0.00137534	0.00134489	0.0013171	0.00129723	0.00127862	0.00125817	0.00124285	0.00122457	0.00118984	0.00114529	0.00110217	0.00106406	0.00103601	0.00101545	0.000996285	0.000977051	0.000950194	0.000908545	0.00085952	0.000811906	0.000773122	0.000746309	0.000725433	0.000708662	0.000696963	0.000677698	0.000643869	0.00060931	0.00058589
I_CTRLN0_r6c3_0_3801_0	0.00156079	0.00155316	0.00154553	0.00152701	0.00150919	0.00148831	0.00146007	0.00143023	0.00140368	0.00137554	0.00134557	0.00131576	0.0012854	0.00125672	0.00123113	0.00120378	0.00117194	0.00113862	0.00110526	0.00107184	0.00104196	0.00101979	0.00100409	0.000990097	0.000973389	0.000950914	0.000923141	0.000892485	0.000860269	0.000829541	0.000806397	0.000790185	0.000773653	0.00075405	0.000734793	0.000711556	0.000675476	0.000630249	0.00059003	0.00055805	0.000528695	0.000503232	0.000480065	0.000454914	0.000428607	0.000401853	0.000374203	0.000351541	0.000336142
I_CTRLN0_r6c3_0_3939_0	0.00158563	0.00155508	0.00152452	0.00149083	0.00145852	0.00142681	0.00139042	0.00135324	0.00132259	0.00129734	0.00127532	0.00125631	0.00123376	0.00120127	0.00116194	0.00112138	0.00108392	0.00105693	0.00104074	0.00102417	0.00100019	0.000969922	0.000936036	0.00090289	0.000874697	0.000850935	0.000827966	0.000803149	0.000775545	0.000743742	0.000711528	0.000684829	0.000658873	0.000625584	0.000590452	0.000557494	0.00052062	0.000484595	0.000463608	0.000452555	0.000435715	0.000413092	0.000383848	0.00034448	0.000304146	0.000271083	0.000241078	0.00021793	0.000205876
I_CTRLN0_r6c3_0_4000_0	0.00165395	0.0016151	0.00157624	0.00154557	0.00152237	0.00150616	0.00149372	0.00147616	0.00144485	0.00140182	0.00135692	0.00131683	0.00128497	0.00126185	0.00124262	0.00122254	0.00120068	0.00117249	0.00113606	0.00109835	0.00106131	0.00101993	0.000980659	0.000952016	0.00092368	0.000887245	0.000852988	0.000820542	0.000778914	0.000736647	0.000707236	0.000683045	0.000658205	0.000638603	0.000621872	0.000597295	0.000563611	0.000523608	0.00047781	0.000428678	0.000383356	0.000346963	0.000321731	0.000307431	0.000299577	0.000289607	0.000271533	0.000249646	0.000230328
I_CTRLN1_R1C4_0_2186_0	0.00214332	0.00210033	0.00205734	0.00201649	0.00198069	0.00194983	0.00191685	0.00187516	0.00182601	0.00177217	0.00171928	0.00167023	0.0016237	0.00157869	0.00153378	0.00148523	0.00143497	0.001389	0.00134945	0.00131305	0.00127635	0.00123834	0.00119981	0.00116145	0.00112006	0.00107324	0.00102561	0.000978699	0.000929021	0.000877718	0.000829638	0.000783516	0.000737457	0.000691563	0.000647737	0.000608123	0.00057081	0.000530639	0.000486748	0.000440472	0.000392578	0.000343327	0.000294908	0.000252064	0.000218753	0.000190292	0.000160996	0.000134042	0.000112024
I_CTRLN1_R1C4_0_2507_0	0.00215405	0.0021094	0.00206475	0.0020151	0.00196224	0.00190723	0.00185173	0.00179962	0.00175399	0.00171443	0.00167873	0.00164488	0.00160881	0.00156658	0.00151917	0.00146803	0.00141375	0.00136182	0.00131614	0.00127251	0.00122751	0.0011816	0.00113609	0.0010936	0.00105388	0.00101462	0.000975993	0.00093441	0.000885624	0.000832276	0.000779185	0.000729666	0.000685283	0.000642895	0.000600576	0.00055929	0.000514825	0.000465916	0.000420266	0.00038167	0.000344826	0.0003083	0.00027094	0.00022891	0.000181426	0.000131545	8.21448e-05	3.95448e-05	6.83724e-06
I_CTRLN1_R1C4_0_2831_0	0.00206964	0.00203097	0.00199231	0.001953	0.001913	0.00187224	0.00182975	0.00178685	0.00174531	0.00170403	0.00166332	0.00162316	0.00158001	0.0015335	0.00148831	0.00144626	0.00140497	0.00136407	0.00132394	0.00128308	0.00124032	0.00119605	0.00115277	0.00111206	0.00107073	0.00102525	0.000978617	0.000932997	0.000888089	0.000845876	0.000806419	0.000767219	0.000727338	0.000686026	0.000643215	0.000601077	0.000558347	0.000513597	0.000469389	0.000427783	0.000388301	0.00035025	0.000310822	0.000269315	0.000228983	0.000190612	0.000154334	0.000126237	0.000106164
I_CTRLN1_R1C4_0_2964_0	0.00230637	0.00226065	0.00221493	0.00217234	0.00213269	0.00209368	0.00205579	0.0020164	0.00196961	0.00191616	0.00186622	0.00182231	0.00177875	0.00173586	0.00169671	0.00165698	0.00161487	0.00157337	0.00153207	0.00148866	0.00144491	0.00140164	0.00135844	0.00131592	0.00127153	0.00122056	0.00116493	0.00110818	0.00105186	0.0010018	0.000960649	0.000922706	0.000885254	0.000848369	0.000807899	0.000761581	0.00071448	0.000668865	0.000623039	0.000578185	0.000537603	0.000497632	0.000455962	0.000415297	0.000375596	0.000330975	0.000280189	0.000231941	0.000194927
I_CTRLN1_R1C4_0_3852_0	0.00204568	0.00201592	0.00198615	0.0019436	0.00189775	0.00185629	0.0018113	0.00176162	0.00171822	0.00168288	0.00164802	0.00161147	0.00157827	0.00154459	0.0015029	0.00145719	0.00141332	0.00136848	0.00132258	0.00127918	0.00123582	0.00118898	0.0011469	0.00111758	0.00109205	0.00106004	0.00102649	0.000992891	0.000956751	0.000920444	0.000882435	0.00083881	0.000790044	0.000739296	0.000691516	0.00065175	0.000616349	0.000581746	0.000548612	0.000517252	0.000483184	0.000445103	0.000402416	0.000353273	0.000296975	0.000237785	0.000180201	0.00013001	8.98392e-05
I_CTRLN1_R2C1_0_2027_0	0.0023035	0.00227334	0.00224318	0.00220822	0.00216881	0.00212401	0.00207704	0.00203304	0.00199046	0.00194291	0.00189504	0.00185299	0.00181139	0.00176799	0.00173161	0.00170041	0.00166182	0.00161838	0.00157973	0.00154033	0.00149574	0.00145446	0.00141736	0.00137777	0.00133615	0.00129305	0.00124474	0.00119217	0.00114205	0.00109947	0.00106081	0.00102284	0.000984379	0.00094157	0.000891034	0.000836506	0.000782226	0.000731193	0.000688497	0.000660239	0.000641664	0.000619636	0.000587243	0.000545209	0.00049367	0.000436311	0.000382488	0.000341381	0.000314324
I_CTRLN1_R2C1_0_2221_0	0.00194269	0.001908	0.00187331	0.00183661	0.00179942	0.00176073	0.00172038	0.00167951	0.00163776	0.00159458	0.00155544	0.00152	0.00147992	0.00143518	0.00139279	0.00135183	0.00131157	0.0012772	0.00124836	0.001219	0.00118622	0.0011497	0.00111147	0.00107373	0.00103302	0.000986033	0.000938234	0.000894049	0.000852357	0.000810289	0.000768723	0.000729083	0.000690816	0.000652733	0.000619762	0.00059039	0.000552863	0.000503029	0.00044899	0.000397336	0.000351297	0.000313889	0.000282696	0.00025382	0.00022409	0.000187996	0.000146596	0.000111211	8.54674e-05
I_CTRLN1_R2C1_0_2410_0	0.00194397	0.00191697	0.00188997	0.00185684	0.00181826	0.00177361	0.00172222	0.00166852	0.00161844	0.00157343	0.00153518	0.0015032	0.00147017	0.00142972	0.00138318	0.00133309	0.00128053	0.00123083	0.00118833	0.00114906	0.00110866	0.00106673	0.00102429	0.000984988	0.00094982	0.000913633	0.000874239	0.000831169	0.000782522	0.000729232	0.000675898	0.00062834	0.000587649	0.000547755	0.000505344	0.000462821	0.000417625	0.000370152	0.000330912	0.000302625	0.000272254	0.000235973	0.000196732	0.000153721	0.000110148	7.73735e-05	5.64057e-05	4.08097e-05	2.77399e-05
I_CTRLN1_R2C1_0_3051_0	0.00207355	0.00204937	0.00202518	0.00199201	0.00195299	0.00190959	0.00186059	0.00180789	0.00175735	0.00171149	0.00167257	0.00163762	0.00160197	0.00156652	0.00153256	0.00149581	0.00145477	0.00141362	0.00137432	0.00133355	0.00128946	0.00124494	0.00120402	0.00116753	0.00113053	0.00108788	0.00104084	0.000991164	0.000941661	0.000896888	0.000856493	0.000817263	0.000774447	0.000724505	0.000673408	0.000631301	0.000596051	0.000564144	0.000535076	0.000502778	0.000460997	0.000413065	0.000362258	0.000309086	0.000256669	0.000209525	0.000169077	0.000137849	0.000116323
I_CTRLN1_R2C1_0_3182_0	0.00199202	0.00194731	0.0019026	0.00185402	0.00180953	0.00177156	0.00173213	0.00168725	0.00164201	0.00159822	0.00155738	0.00152186	0.00149151	0.00146373	0.00143486	0.00139878	0.00135448	0.00130646	0.00125656	0.00120475	0.0011548	0.00110893	0.0010668	0.00102973	0.000996448	0.00096017	0.000920141	0.000880127	0.000839578	0.000797087	0.000752238	0.000701707	0.000644542	0.000585835	0.000530071	0.000480266	0.000437941	0.000401043	0.000365205	0.000326995	0.000288874	0.000252753	0.000215219	0.000174981	0.000134774	9.52848e-05	5.82112e-05	2.98273e-05	1.26057e-05
I_CTRLN1_R3C3_0_0522_0	0.00223829	0.00220987	0.00218145	0.00214987	0.00211372	0.00207183	0.00202462	0.00197413	0.00192627	0.00188733	0.00185633	0.00182759	0.00179734	0.00176016	0.00171169	0.00165792	0.00160878	0.00156987	0.00154083	0.00151176	0.00147118	0.00141962	0.00136681	0.00131935	0.00127837	0.0012462	0.00121985	0.00118616	0.00113838	0.00108486	0.00103387	0.000986182	0.00094287	0.000904101	0.000868446	0.000829399	0.000779682	0.000721813	0.00066469	0.000609079	0.00055607	0.000512492	0.000472272	0.000426014	0.000377515	0.000329585	0.000276154	0.00022723	0.000199505
I_CTRLN1_R3C3_0_0582_0	0.00213857	0.00211831	0.00209805	0.00207163	0.00203607	0.00199141	0.00193966	0.00188616	0.00183868	0.00179822	0.00176267	0.00172807	0.00168847	0.00164362	0.0015991	0.0015559	0.00151031	0.00146418	0.00141971	0.00137413	0.00132708	0.00127985	0.00123282	0.00118984	0.00115022	0.00110685	0.00106187	0.00101587	0.000962396	0.000905902	0.000855544	0.000810334	0.000771204	0.00073979	0.000708969	0.00067581	0.000642308	0.000604761	0.000562675	0.000520488	0.000474117	0.000421325	0.000369225	0.000323601	0.000285121	0.000251411	0.000218983	0.000190364	0.000166787
I_CTRLN1_R3C3_0_0985_0	0.00229606	0.00226068	0.0022253	0.00218245	0.00213748	0.00209504	0.00205521	0.00202076	0.00199462	0.00197264	0.00194716	0.00191303	0.0018698	0.00181832	0.00176094	0.00170223	0.00164653	0.00160137	0.0015721	0.00155139	0.001528	0.0014977	0.00146071	0.00142015	0.00137873	0.00133836	0.00130207	0.00126778	0.0012314	0.0011926	0.00115485	0.00112239	0.00109179	0.00105259	0.0010044	0.000955338	0.000906298	0.000858958	0.000821973	0.000796523	0.000770465	0.000734869	0.000687635	0.000631555	0.000571949	0.000508747	0.000440204	0.000378571	0.000334304
I_CTRLN1_R3C3_0_1370_0	0.00206857	0.00204418	0.00201979	0.00199019	0.00195911	0.00192195	0.00187613	0.0018253	0.00177638	0.00172988	0.00168817	0.00165269	0.0016158	0.00157565	0.00154097	0.00150961	0.00147129	0.00142913	0.00138777	0.00134067	0.00128552	0.00122939	0.00117841	0.00113406	0.00109202	0.00104949	0.00101214	0.000978608	0.000940959	0.000900936	0.000865097	0.000829313	0.00078928	0.00074723	0.000705375	0.000665239	0.000630408	0.000600409	0.000571871	0.000540324	0.0005015	0.000454285	0.000403267	0.000356916	0.000320299	0.000285088	0.000242569	0.000200845	0.000172877
I_CTRLN1_R3C3_0_1442_0	0.00198463	0.00194174	0.00189885	0.00186116	0.00182948	0.00179831	0.00176636	0.00172961	0.00168311	0.00162951	0.00157612	0.00152642	0.00148044	0.00143845	0.00140184	0.00136944	0.00133847	0.00130655	0.00126957	0.001224	0.00117614	0.00113296	0.00109439	0.0010607	0.0010302	0.000995489	0.000954342	0.000907076	0.000853153	0.000799089	0.000751344	0.000709031	0.000674543	0.000650768	0.000631257	0.000603476	0.000562169	0.000509869	0.000453998	0.000401427	0.000354413	0.000313534	0.000278876	0.000248744	0.000221365	0.000196862	0.000173914	0.000154369	0.000139435
I_CTRLN2_R1C2_0_0706_0	0.00173846	0.00170714	0.00167583	0.00164454	0.00161133	0.00158039	0.00154665	0.00150662	0.00146841	0.00143298	0.00139756	0.00136332	0.00132976	0.00129792	0.00127179	0.00124999	0.00122757	0.00120241	0.00117159	0.00113484	0.00109595	0.00105781	0.00101981	0.000979339	0.000937102	0.000897196	0.00086009	0.000822134	0.000781862	0.000743922	0.000708403	0.000672256	0.000639415	0.0006127	0.000583682	0.000547046	0.000508173	0.000469632	0.000435686	0.00041221	0.000388725	0.000356031	0.000320756	0.000283697	0.000241428	0.000208757	0.000190568	0.000177809	0.000172308
I_CTRLN2_R1C2_0_1299_0	0.00168495	0.00163848	0.001592	0.00155164	0.00151311	0.00147856	0.00145178	0.00143059	0.00140746	0.00137696	0.00134	0.00129893	0.00125674	0.00122022	0.00119202	0.00116561	0.00113559	0.00109918	0.00105283	0.00100155	0.000954218	0.00091187	0.000872066	0.000833009	0.000791418	0.000749322	0.000710359	0.000668009	0.000619293	0.000578127	0.000546229	0.000512262	0.000479405	0.00045452	0.000427482	0.000392426	0.000356337	0.000319621	0.000275096	0.000220363	0.000167816	0.000124369	8.89794e-05	6.30248e-05	4.82642e-05	3.75099e-05	2.51255e-05	1.62311e-05	1.72928e-05
I_CTRLN2_R1C2_0_1345_0	0.00182669	0.00180427	0.00178185	0.0017531	0.00172284	0.00168895	0.00165308	0.0016194	0.00158688	0.00155391	0.00152153	0.00148783	0.00144904	0.00140504	0.00135861	0.00130911	0.00125643	0.00120869	0.00117313	0.00114686	0.00112162	0.00109241	0.00106072	0.00102888	0.00099344	0.000956339	0.000927436	0.000903275	0.000871194	0.000826504	0.000774251	0.000720142	0.000669411	0.000623874	0.000586134	0.000556622	0.000527714	0.000495034	0.000465672	0.000442364	0.000412975	0.000373107	0.000329422	0.000283615	0.000235985	0.000199197	0.000177963	0.000161872	0.000147199
I_CTRLN2_R1C2_0_1622_0	0.00168273	0.00164201	0.00160129	0.00156326	0.00152587	0.00148783	0.00145521	0.00142648	0.00139396	0.0013605	0.00133173	0.00130097	0.00126368	0.00122422	0.00118276	0.00113602	0.00109007	0.00105045	0.00101336	0.000976278	0.000940773	0.000902778	0.00085895	0.000814428	0.000774658	0.000737317	0.000699193	0.000659069	0.000615698	0.000571524	0.000530247	0.000493338	0.000461403	0.000434735	0.000407781	0.000374616	0.000338406	0.000302307	0.000262515	0.000215907	0.000171075	0.000133185	9.95222e-05	6.91784e-05	4.62084e-05	3.0964e-05	1.69794e-05	6.14747e-06	9.27692e-06
I_CTRLN2_R1C2_0_2321_0	0.00173319	0.0016879	0.00164261	0.00160407	0.00156862	0.00153319	0.00150051	0.00146988	0.00143393	0.00139141	0.00134789	0.00130529	0.00126262	0.00122206	0.00118461	0.0011471	0.00110925	0.00107319	0.00103552	0.000993183	0.000950716	0.000911688	0.000873588	0.000836148	0.000803135	0.000772341	0.000736755	0.000695565	0.000653862	0.000613868	0.000571478	0.000526127	0.000482291	0.000443472	0.000405132	0.000364665	0.000326359	0.000289036	0.000244886	0.000198846	0.000163965	0.000135701	0.000108024	8.44583e-05	6.40379e-05	4.13967e-05	2.04278e-05	6.92219e-06	2.45981e-06
I_CTRLN2_R2C2_0_1473_0	0.00151214	0.00149601	0.00147989	0.00145545	0.00142327	0.00138223	0.00133559	0.00129282	0.00125684	0.00122592	0.00119864	0.0011712	0.00114	0.00110421	0.00106293	0.00101938	0.00097992	0.000945295	0.000913546	0.000885545	0.000858505	0.000829788	0.00080043	0.000765965	0.00072218	0.000677689	0.000638854	0.000602778	0.000568313	0.000536341	0.000503166	0.000467863	0.000432409	0.00039646	0.000361975	0.000332569	0.00030448	0.000273643	0.000243347	0.000211956	0.000173467	0.00013024	8.99662e-05	5.6407e-05	3.01454e-05	1.25375e-05	3.65804e-06	1.55945e-06	3.39631e-06
I_CTRLN2_R2C2_0_1988_0	0.00152072	0.00150497	0.00148923	0.00145981	0.00142357	0.00137997	0.00133152	0.00128806	0.00125635	0.00123527	0.00121863	0.00119825	0.00116851	0.0011285	0.00108172	0.00103434	0.000991223	0.000955688	0.000925849	0.000894136	0.000858156	0.000822428	0.000790149	0.000761657	0.000737911	0.000717281	0.000694166	0.000665252	0.000632153	0.000592566	0.000542904	0.000490353	0.000441995	0.000396091	0.000353183	0.000319786	0.000293396	0.000267574	0.0002438	0.000224366	0.000200875	0.000167548	0.000128341	8.96076e-05	5.64615e-05	3.17682e-05	1.54169e-05	9.16091e-06	9.5269e-06
I_CTRLN2_R2C2_0_2505_0	0.00158883	0.00157541	0.001562	0.00153458	0.00150242	0.00145997	0.00141097	0.00136856	0.00133745	0.00131423	0.001295	0.00127063	0.00123362	0.00118789	0.00113963	0.00109218	0.00104915	0.00101236	0.000981177	0.0009535	0.000923474	0.000890335	0.000858351	0.000827051	0.000796458	0.000771032	0.000751	0.000732998	0.000713026	0.000683158	0.000640682	0.000593495	0.00054612	0.000496453	0.000447822	0.000405315	0.000364746	0.000324856	0.000292218	0.000267276	0.00024452	0.000220066	0.000188711	0.000148953	0.00010485	6.18654e-05	2.76886e-05	1.13225e-05	1.1056e-05
I_CTRLN2_R2C2_0_3076_0	0.00149025	0.00145156	0.00141287	0.00138122	0.00134782	0.00131188	0.00127947	0.00124863	0.0012128	0.00117759	0.00114897	0.00112122	0.00109169	0.00106426	0.00103721	0.00100833	0.000981567	0.000956001	0.000925553	0.000889744	0.000852551	0.000815971	0.000783037	0.000758243	0.000739221	0.000716959	0.000689259	0.000656567	0.000615758	0.000571944	0.000535962	0.000507006	0.000481981	0.000461852	0.00044133	0.000413374	0.000379057	0.0003377	0.000284585	0.000220528	0.000160923	0.000118183	9.36885e-05	8.49571e-05	8.82058e-05	9.44177e-05	9.64081e-05	9.4871e-05	9.69034e-05
I_CTRLN2_R2C2_0_3520_0	0.0015105	0.00147055	0.0014306	0.00140089	0.0013687	0.00133537	0.00130869	0.00128556	0.00125936	0.0012309	0.00120142	0.00116821	0.00113017	0.0010901	0.0010514	0.00101603	0.000982485	0.000948545	0.000915782	0.000885862	0.000856134	0.000824118	0.000790048	0.000756226	0.000727076	0.000705606	0.000690696	0.000676954	0.000656131	0.000623431	0.000581691	0.000535468	0.000489771	0.000450216	0.000418403	0.000388818	0.00035713	0.000325558	0.000295777	0.000261363	0.00022075	0.000180998	0.000144813	0.000113958	9.40263e-05	8.43902e-05	7.70554e-05	6.87031e-05	5.89497e-05
I_CTRLN2_R3C1_0_0471_0	0.00177818	0.00173999	0.00170179	0.00166519	0.00163153	0.00160225	0.00157428	0.00154355	0.00150828	0.00146846	0.00142416	0.00137394	0.00132254	0.0012778	0.00123776	0.00119818	0.00116311	0.00113236	0.00109836	0.00106119	0.00102586	0.000992322	0.00095863	0.000924443	0.000889623	0.000853954	0.000816872	0.000776979	0.00073409	0.000689945	0.000644193	0.000597213	0.000555186	0.000521541	0.000490992	0.000458144	0.000422211	0.000381401	0.000333591	0.000280284	0.000230532	0.000188487	0.000150426	0.000116181	8.97173e-05	6.71665e-05	4.33529e-05	2.32991e-05	1.28324e-05
I_CTRLN2_R3C1_0_0475_0	0.00201034	0.00195437	0.0018984	0.00185241	0.00181021	0.00177112	0.00173146	0.00168445	0.00162888	0.00157442	0.00152979	0.0014916	0.00145527	0.00142008	0.00138049	0.00133196	0.00127971	0.00122795	0.00117587	0.0011237	0.00107318	0.00102656	0.000984162	0.000941612	0.000894977	0.000847146	0.000803201	0.000762561	0.000720801	0.000677501	0.000634082	0.00058784	0.00054212	0.00050399	0.000470628	0.000433519	0.000391786	0.000341864	0.000277867	0.000207155	0.000145349	9.41258e-05	5.59943e-05	3.64215e-05	3.06849e-05	2.72328e-05	2.10521e-05	9.49254e-06	-4.26965e-06
I_CTRLN2_R3C1_0_0781_0	0.0016364	0.00160375	0.0015711	0.0015394	0.00150582	0.00147534	0.00144678	0.00141649	0.00138615	0.00135644	0.00132457	0.00128883	0.00125214	0.00121768	0.00118478	0.00115315	0.00112384	0.00109382	0.00105946	0.00102405	0.00099158	0.000960409	0.000930457	0.000904538	0.000880761	0.000854911	0.000828427	0.00080237	0.000772024	0.000733594	0.000693069	0.00065474	0.000616638	0.000580409	0.000554262	0.000536372	0.000518384	0.000499925	0.000484573	0.00046814	0.000443833	0.000411301	0.000372785	0.000329539	0.000284927	0.0002474	0.000219889	0.000199821	0.00018455
I_CTRLN2_R3C1_0_1242_0	0.00203454	0.00202755	0.00202056	0.00200421	0.0019747	0.0019366	0.00189859	0.00185973	0.00182215	0.00179368	0.00176754	0.0017311	0.00169295	0.00166344	0.00163801	0.00161707	0.00160384	0.00158935	0.00156496	0.00153131	0.00149015	0.00144663	0.00140863	0.0013751	0.00134284	0.00131911	0.00130262	0.00127904	0.00124441	0.00120892	0.00117217	0.00112522	0.00107249	0.00102957	0.000998345	0.000967375	0.000934668	0.000901621	0.000861022	0.000806158	0.000743397	0.000688203	0.000651887	0.000630281	0.000610781	0.000591451	0.000574895	0.000560524	0.000550238
I_CTRLN2_R3C1_0_1414_0	0.00168536	0.0016446	0.00160384	0.00157141	0.00154873	0.0015355	0.00152984	0.00152768	0.00152168	0.00150296	0.00146689	0.00142439	0.00138552	0.00134909	0.00131955	0.00130527	0.00129832	0.00128459	0.00126108	0.00123418	0.00120696	0.00117754	0.00114921	0.00112533	0.00110301	0.00108118	0.00106102	0.00103825	0.00101023	0.000982706	0.000957899	0.00093491	0.000918221	0.000910886	0.000905434	0.000894808	0.000882088	0.000865029	0.000831362	0.000776189	0.000712957	0.000648823	0.000591163	0.000552279	0.000536699	0.000529936	0.000517148	0.00049441	0.000466937
I_NODxx0_r1c3_1_2641_0	0.00249673	0.00244617	0.00239561	0.0023642	0.00233993	0.00231957	0.00230378	0.00228458	0.00225344	0.00221418	0.00217631	0.00214128	0.00210596	0.00207681	0.00206091	0.00204955	0.00202756	0.00198935	0.00193685	0.00187667	0.00182028	0.00177636	0.00174207	0.00171038	0.00167691	0.00163661	0.00159138	0.00154985	0.00150953	0.00145909	0.0014003	0.00134124	0.00128556	0.00123894	0.00120589	0.00118104	0.001154	0.00111451	0.00105802	0.000994839	0.000939274	0.00088764	0.000833064	0.000779916	0.000728543	0.000673012	0.00062069	0.000585262	0.000570954
I_NODxx0_r1c3_1_2692_0	0.00239403	0.00235946	0.00232489	0.00228727	0.00223656	0.00217971	0.00212816	0.00208026	0.00203165	0.00198572	0.00194146	0.00189438	0.00184845	0.00180812	0.0017704	0.00173278	0.00169491	0.00165408	0.00161082	0.00156986	0.00152952	0.00148405	0.00143519	0.00138644	0.00133275	0.00127307	0.00122032	0.00117991	0.00114178	0.00109995	0.00105937	0.00101803	0.000969463	0.000915483	0.000864795	0.000820753	0.000778724	0.000733847	0.000685383	0.000632012	0.000572775	0.000509385	0.000445629	0.000385399	0.000331848	0.000286785	0.000250467	0.000225389	0.00021554
I_NODxx0_r1c3_1_2952_0	0.00275137	0.00273353	0.00271569	0.00269267	0.00266562	0.00262789	0.00258763	0.00255436	0.00252576	0.00249494	0.00246094	0.00242145	0.00237157	0.00231721	0.00227239	0.0022408	0.00221746	0.00220018	0.00218358	0.0021616	0.00213504	0.00210314	0.00206257	0.0020184	0.00198086	0.00195073	0.00191942	0.00187903	0.00182762	0.00177144	0.00171463	0.00165795	0.00160816	0.00157582	0.00155569	0.00153071	0.00149858	0.00146521	0.00142166	0.00136031	0.00129673	0.00124423	0.00120292	0.00116898	0.0011351	0.00109824	0.00106145	0.00102268	0.000981808
I_NODxx0_r1c3_1_3275_0	0.00220288	0.00214656	0.00209024	0.0020505	0.00201471	0.00198622	0.00197239	0.00196118	0.00193808	0.0019073	0.00187493	0.00183625	0.00179281	0.00175584	0.0017274	0.00169868	0.00166642	0.00163183	0.00159086	0.0015435	0.00150152	0.00147201	0.00144624	0.0014144	0.00137538	0.00133085	0.00128345	0.00123613	0.00118897	0.00114516	0.00110875	0.00107236	0.00103137	0.000993946	0.000961289	0.000923734	0.000883129	0.000841465	0.000791052	0.000731464	0.000674534	0.000623222	0.000580245	0.000552751	0.000533484	0.000503188	0.000463967	0.000433479	0.000417031
I_NODxx0_r1c3_1_3344_0	0.00232511	0.00231248	0.00229985	0.00227437	0.00224605	0.00221139	0.00216939	0.00212453	0.00208282	0.00204318	0.00199823	0.00194996	0.00190839	0.00187451	0.00184366	0.00181313	0.00177705	0.00173286	0.0016833	0.00163026	0.00157899	0.00153524	0.00149563	0.00145785	0.0014251	0.00139404	0.0013621	0.0013348	0.00131041	0.00127546	0.00122757	0.00117601	0.00112127	0.00106003	0.00100072	0.000949481	0.000896695	0.000838071	0.000783042	0.000736424	0.000694841	0.000658564	0.000622547	0.000579318	0.000530792	0.00047996	0.000427789	0.000387102	0.00036573
I_NODxx0_r2c1_0_0623_0	0.00232477	0.00225515	0.00218553	0.00212574	0.00207012	0.00202008	0.00197642	0.00193292	0.00188206	0.0018252	0.00176786	0.00171086	0.00165509	0.00160481	0.0015601	0.00151637	0.00147183	0.0014254	0.00137486	0.00132156	0.00126975	0.00122084	0.00117172	0.00111857	0.00106008	0.000996594	0.000929418	0.000861715	0.000797839	0.000741992	0.000695527	0.000655729	0.000618532	0.000581101	0.000540654	0.000493111	0.000437804	0.000377261	0.000312119	0.000244305	0.000182963	0.000134218	9.80791e-05	7.04427e-05	4.51693e-05	1.8603e-05	-8.1106e-06	-2.79756e-05	-3.12223e-05
I_NODxx0_r2c1_0_0880_0	0.00192419	0.00188475	0.00184532	0.00180781	0.00176882	0.00172851	0.00168893	0.00164767	0.0016008	0.00154939	0.00149625	0.00144305	0.0013947	0.001354	0.00131641	0.0012795	0.00124424	0.00120624	0.00116305	0.00112006	0.00107952	0.00103806	0.000995094	0.000951559	0.000906646	0.000861745	0.000818864	0.000775506	0.000729303	0.000683325	0.000639011	0.000594693	0.000552681	0.000515344	0.000477898	0.000434989	0.000388492	0.000340195	0.000286832	0.000227769	0.000173045	0.000128942	9.29452e-05	6.38481e-05	4.29439e-05	2.46078e-05	3.01494e-06	-1.5072e-05	-1.90659e-05
I_NODxx0_r2c1_0_1134_0	0.00163482	0.00158654	0.00153826	0.00149599	0.00145723	0.00142381	0.00139531	0.00136547	0.00132671	0.00127944	0.00123085	0.00118648	0.00114988	0.00112229	0.00109929	0.00107449	0.0010456	0.00101266	0.000978233	0.000945666	0.000914944	0.000885364	0.000855344	0.000819144	0.000773199	0.000722908	0.000675041	0.000629536	0.000584817	0.0005458	0.00051451	0.000483496	0.00044999	0.000418178	0.000386671	0.000349838	0.000308612	0.000264826	0.000217047	0.000167092	0.000123439	9.08011e-05	6.90595e-05	5.6375e-05	4.81433e-05	3.69567e-05	2.11498e-05	9.03506e-06	8.88197e-06
I_NODxx0_r2c1_0_1202_0	0.00151579	0.00147624	0.0014367	0.00140218	0.00136958	0.00133849	0.00131008	0.00128169	0.00124804	0.00121033	0.00117452	0.00114059	0.00110726	0.00107876	0.0010551	0.00102848	0.000996514	0.000960796	0.00091882	0.000872679	0.000830331	0.000792719	0.000757404	0.000726833	0.000701486	0.000677834	0.00065411	0.000626888	0.000590711	0.000547505	0.000504944	0.000466415	0.000434117	0.00041001	0.000389388	0.000363343	0.000328774	0.000284785	0.000231463	0.000176136	0.00012858	9.0297e-05	6.36908e-05	5.04912e-05	4.22383e-05	3.03958e-05	1.82098e-05	1.10765e-05	1.21025e-05
I_NODxx0_r2c1_0_1327_0	0.00160216	0.00155133	0.00150051	0.0014606	0.00143541	0.00141765	0.0014014	0.00138047	0.00134494	0.00129595	0.00124468	0.00119793	0.00116082	0.00113763	0.00112155	0.00110246	0.00108015	0.00105278	0.00101499	0.000972385	0.000934035	0.000898447	0.000862133	0.000825892	0.000789022	0.000750454	0.000711209	0.000670097	0.000625387	0.000583388	0.000550277	0.000521696	0.000495757	0.000476113	0.00045575	0.000423609	0.000383127	0.000337687	0.000282741	0.000221632	0.0001682	0.000127837	0.00010077	8.59516e-05	7.69896e-05	6.47781e-05	4.56852e-05	2.49015e-05	1.33606e-05
I_NODxx0_r3c1_0_2386_0	0.001287	0.00125109	0.00121519	0.00118227	0.00115363	0.00112715	0.00110212	0.00107824	0.00105364	0.00102979	0.00100783	0.000983693	0.000956519	0.000929799	0.000903211	0.000876283	0.000851895	0.000829796	0.000806279	0.000780208	0.000752793	0.000724252	0.000694701	0.000665164	0.000636239	0.000608197	0.000582743	0.000559919	0.00053464	0.000503428	0.000471152	0.000441583	0.000414862	0.000392165	0.0003728	0.000349568	0.000318493	0.000281873	0.000244284	0.000208901	0.000177368	0.000149962	0.000126221	0.000106028	8.81061e-05	6.89364e-05	4.78246e-05	3.00784e-05	2.09365e-05
I_NODxx0_r3c1_0_2443_0	0.00180065	0.00177408	0.00174752	0.00171526	0.0016824	0.00164912	0.00161859	0.00159557	0.00157651	0.00155958	0.00154446	0.00152855	0.00151431	0.00150111	0.00148049	0.00145074	0.00141664	0.00138012	0.00134585	0.0013203	0.00130129	0.00128158	0.00125936	0.0012333	0.00119771	0.00115505	0.00111533	0.00108119	0.00105168	0.00102664	0.0010039	0.000982147	0.000959696	0.00093461	0.00090933	0.000885247	0.000857468	0.000822644	0.000782168	0.000738362	0.000695543	0.000661308	0.000636593	0.000613028	0.000584672	0.000552136	0.000514592	0.000477624	0.000451594
I_NODxx0_r3c1_0_2894_0	0.0012915	0.00126861	0.00124572	0.00121868	0.00119214	0.00116456	0.00113301	0.00109931	0.00106779	0.00103892	0.00100995	0.000980056	0.000951597	0.000925018	0.0008989	0.000874769	0.000853769	0.000833197	0.00081017	0.00078296	0.000750486	0.000714952	0.000681133	0.000651491	0.000625073	0.000600971	0.000578449	0.000554527	0.000526089	0.000493245	0.000460827	0.000432549	0.000407664	0.000384935	0.00036352	0.000337243	0.000301643	0.000260175	0.000217104	0.000174586	0.000139137	0.000113681	9.32073e-05	7.64476e-05	6.58604e-05	5.72546e-05	4.76218e-05	4.2285e-05	4.32614e-05
I_NODxx0_r3c1_0_3091_0	0.00150275	0.00146032	0.00141789	0.00138539	0.00135965	0.00133775	0.00131882	0.0013007	0.00127388	0.00123672	0.00120062	0.00117075	0.00114596	0.00112992	0.00111936	0.00110322	0.00108082	0.0010555	0.00102374	0.000985489	0.000949994	0.000923227	0.000898995	0.000870395	0.000837844	0.000802237	0.000765154	0.000730789	0.000699248	0.000671556	0.000652388	0.000636997	0.000619705	0.000603841	0.000590546	0.000570799	0.000540273	0.000501352	0.000456675	0.000410036	0.000368203	0.000333722	0.000308074	0.00029281	0.000282814	0.000267624	0.000244054	0.000219337	0.000201747
I_NODxx0_r3c1_0_3152_0	0.00149752	0.00146398	0.00143043	0.00140089	0.00137102	0.00133705	0.00130254	0.00126923	0.00123495	0.00120167	0.00117328	0.00114754	0.00112126	0.00109672	0.00107515	0.00105433	0.00103336	0.00101104	0.000985398	0.000958789	0.000933224	0.000904576	0.000870706	0.000835556	0.00080053	0.000764949	0.000733476	0.000706148	0.000673325	0.000634557	0.000602256	0.000578554	0.000558569	0.000541902	0.000525542	0.000500606	0.000465207	0.000421397	0.000370519	0.000317744	0.000273549	0.000239688	0.000214808	0.000201576	0.000196878	0.00018941	0.000177367	0.000168981	0.000167686
I_NODxx1_R1C1_0_2784_0	0.00269948	0.00266946	0.00263944	0.00260932	0.00258345	0.0025563	0.0025203	0.00247759	0.00243502	0.0023909	0.00234718	0.00230917	0.00227089	0.00222501	0.00218007	0.00214386	0.00210875	0.00207135	0.00203901	0.00200901	0.00196733	0.00191258	0.00185999	0.00181861	0.00177962	0.00173707	0.00170205	0.00167185	0.00162974	0.00158293	0.00154759	0.00151	0.00145909	0.00140545	0.00135592	0.00130693	0.00125941	0.00121591	0.00117672	0.00113416	0.00108196	0.00102476	0.000965781	0.000906829	0.000849203	0.000789503	0.000730255	0.000679315	0.000635849
I_NODxx1_R1C1_0_3170_0	0.00242856	0.00237659	0.00232463	0.0022787	0.00223084	0.002178	0.00212385	0.00207091	0.00201629	0.0019629	0.00192189	0.00189613	0.00187319	0.0018457	0.0018171	0.00178341	0.00173603	0.00167772	0.00161529	0.00154899	0.00148088	0.00142248	0.001383	0.00135545	0.00132448	0.00128443	0.00123646	0.00117706	0.00110676	0.00103981	0.000986399	0.000935589	0.000875034	0.000808689	0.000747353	0.000691622	0.00064045	0.000599005	0.000569606	0.000539902	0.00050137	0.000457001	0.000405673	0.000349665	0.000298216	0.000248237	0.000194486	0.000151995	0.000127251
I_NODxx1_R1C1_0_3288_0	0.0022719	0.00218234	0.00209279	0.00203275	0.0019801	0.00193667	0.00191299	0.0018947	0.00185704	0.00180455	0.0017584	0.00171254	0.00165911	0.00161973	0.0016057	0.00159585	0.00157853	0.00155649	0.00152598	0.00148502	0.00143797	0.00139269	0.00134817	0.00128924	0.00121095	0.00113331	0.00106735	0.00100543	0.000945942	0.000900866	0.000869635	0.000836236	0.000797331	0.000762129	0.000728588	0.000684831	0.000632912	0.000575028	0.000505909	0.000430133	0.000366852	0.000318048	0.000279985	0.000252554	0.000226885	0.000189566	0.000144681	0.000110268	0.000102085
I_NODxx1_R1C1_0_3484_0	0.00265932	0.00258971	0.00252011	0.0024588	0.0024151	0.00238258	0.00234751	0.00230785	0.00225848	0.00219941	0.00214574	0.00211289	0.00210093	0.0020961	0.00208753	0.00207099	0.00204594	0.00201543	0.00198135	0.00193909	0.00188903	0.00183364	0.00177378	0.00171528	0.00166158	0.00160727	0.00155126	0.00149444	0.00143519	0.00137817	0.0013306	0.00129321	0.00126709	0.00124729	0.00121815	0.00117146	0.00111441	0.00105148	0.000986701	0.000925436	0.000875553	0.000836243	0.000794264	0.000745228	0.00070174	0.000660189	0.000602878	0.000541668	0.000497777
I_NODxx1_R1C1_0_3801_0	0.00270056	0.00264143	0.0025823	0.00252751	0.00247823	0.0024305	0.00238679	0.00234927	0.00230393	0.00224564	0.00218797	0.00213852	0.00209752	0.00206759	0.00204448	0.00201816	0.0019879	0.00195203	0.00190712	0.00185946	0.00181339	0.00176771	0.00172549	0.00168674	0.00164674	0.00160496	0.00155807	0.00149664	0.00141864	0.00134153	0.00127988	0.00122995	0.00118995	0.0011624	0.00113334	0.00108631	0.00102709	0.000961821	0.000890022	0.000816202	0.00074911	0.000688562	0.000634893	0.000587889	0.000536517	0.000472575	0.00040616	0.00035404	0.000327217
I_NODxx1_R2C4_0_0243_0	0.00205301	0.00199462	0.00193622	0.00188873	0.00184323	0.00180308	0.00176881	0.00173174	0.00168997	0.00164988	0.00161657	0.00158687	0.00155177	0.00150843	0.00146066	0.00140761	0.00135022	0.00130038	0.00126408	0.0012321	0.00119926	0.00116712	0.00113421	0.00109958	0.00106131	0.00101657	0.000969412	0.000920109	0.000864072	0.000808631	0.000765757	0.000733514	0.000703324	0.000669294	0.000629814	0.000581875	0.000523604	0.000463417	0.000417227	0.000386019	0.000352796	0.000313101	0.000269347	0.000217774	0.000159572	0.000104482	5.3975e-05	1.42441e-05	-7.90845e-06
I_NODxx1_R2C4_0_0248_0	0.00201888	0.00199815	0.00197741	0.00194665	0.00191385	0.00187846	0.00184099	0.0018081	0.00178262	0.0017551	0.00171888	0.00167421	0.0016193	0.00155769	0.00150195	0.00145646	0.00141408	0.00137352	0.00133491	0.00129291	0.00124722	0.00120382	0.00116774	0.00113956	0.00111073	0.00107308	0.00103454	0.00100264	0.000974014	0.000942269	0.000907619	0.000866267	0.000808329	0.000736224	0.000670915	0.000617696	0.000564899	0.000515325	0.000478529	0.000450342	0.000420299	0.000389494	0.00035438	0.000305892	0.000244554	0.000185328	0.000134974	9.15074e-05	5.66667e-05
I_NODxx1_R2C4_0_1399_0	0.00152227	0.00151987	0.00151748	0.0014976	0.00147367	0.00144211	0.00139947	0.00135372	0.00131737	0.00128807	0.00126262	0.00124158	0.00121572	0.00117731	0.00113392	0.00108938	0.00104099	0.000997997	0.000968583	0.000942998	0.000912261	0.000878581	0.000846454	0.000820056	0.000799719	0.000778792	0.00075337	0.000722237	0.000684116	0.000640069	0.00059529	0.000555473	0.000518781	0.00047811	0.000434166	0.000391497	0.00034746	0.000306123	0.000285382	0.000285503	0.000278047	0.000254626	0.000218697	0.00016354	9.47112e-05	4.02328e-05	6.62869e-06	-1.06102e-05	-1.5781e-05
I_NODxx1_R2C4_0_1457_0	0.00207536	0.00203611	0.00199687	0.0019558	0.00191557	0.00188092	0.00185132	0.00182246	0.00178369	0.00172808	0.00166496	0.00160181	0.00154216	0.00149716	0.00146907	0.00144055	0.00140588	0.00137044	0.00132876	0.00128119	0.00124118	0.00121116	0.00118576	0.00116567	0.00114474	0.00111114	0.00106653	0.00101292	0.000946587	0.000875454	0.000812278	0.000758681	0.000716704	0.000684639	0.000651799	0.000613184	0.00056792	0.000512247	0.000455398	0.000411324	0.000377637	0.00034462	0.000310478	0.000277802	0.000244684	0.000204714	0.000157061	0.000108776	6.46486e-05
I_NODxx1_R2C4_0_1661_0	0.00197577	0.00196414	0.00195251	0.00193546	0.0019126	0.00187819	0.00183683	0.0017926	0.00174592	0.00169749	0.00164828	0.00159967	0.00155241	0.00150636	0.00146559	0.00143239	0.00139727	0.00135293	0.00130288	0.00125025	0.00119689	0.00114845	0.00111167	0.00108623	0.00106184	0.00103078	0.00099574	0.000957788	0.000916466	0.000874289	0.000833294	0.000790917	0.000742024	0.000688622	0.000640699	0.000595787	0.000545759	0.000497288	0.000458251	0.000422965	0.000382097	0.000338301	0.000291845	0.000238116	0.000179147	0.000126782	8.43504e-05	5.20846e-05	3.22463e-05
I_NODxx1_R3C2_0_0237_0	0.00165864	0.00163981	0.00162098	0.00158703	0.00155194	0.00152286	0.0014932	0.00146223	0.00143385	0.00139994	0.00135925	0.0013182	0.00127716	0.00123575	0.00119972	0.00116633	0.00113032	0.00109519	0.00106476	0.00103811	0.0010135	0.000984474	0.000950398	0.000921913	0.0009004	0.00087516	0.000851051	0.000835728	0.000820826	0.000794371	0.000754941	0.000706702	0.000655633	0.000610577	0.000578284	0.000553893	0.000524648	0.000487928	0.000448493	0.000409361	0.000374669	0.000346778	0.000315644	0.000275854	0.00022834	0.000168868	0.000105217	6.02264e-05	4.16582e-05
I_NODxx1_R3C2_0_0343_0	0.00147964	0.00148818	0.00149672	0.00148922	0.00147099	0.001443	0.00141092	0.00137792	0.00134648	0.00131797	0.0012955	0.00127859	0.0012591	0.00123161	0.00119888	0.00115848	0.00111324	0.00107914	0.00106243	0.00105242	0.00103995	0.0010174	0.000983448	0.000946224	0.00090588	0.000863351	0.000833344	0.00081521	0.000796207	0.000775677	0.000752834	0.00071918	0.00067558	0.000630691	0.000592319	0.000558121	0.000520558	0.000484791	0.000459391	0.000434916	0.000403146	0.000374297	0.000349358	0.000321383	0.000290692	0.000258987	0.000221078	0.000175185	0.000129511
I_NODxx1_R3C2_0_0486_0	0.00190292	0.00185774	0.00181257	0.00175536	0.00169107	0.00162526	0.00157008	0.00153385	0.00151194	0.00149042	0.00145766	0.00140999	0.00135111	0.00129344	0.00125028	0.00122317	0.00120911	0.00120992	0.00121389	0.00120228	0.00117376	0.00113563	0.00108919	0.00104268	0.00101161	0.000993003	0.000971896	0.00094361	0.000903539	0.000847647	0.000788	0.000732552	0.000680353	0.000639305	0.000614965	0.000593485	0.000563409	0.000529289	0.000504146	0.000482805	0.000442815	0.000398137	0.000361548	0.000316921	0.000257129	0.000201832	0.000153439	0.000108098	7.11056e-05
I_NODxx1_R3C2_0_0735_0	0.0015332	0.00153123	0.00152926	0.00150642	0.00147393	0.00143468	0.00138559	0.00133961	0.00130949	0.00128744	0.00126956	0.00125522	0.00123069	0.00119039	0.00114783	0.00110931	0.00107352	0.00104928	0.00104033	0.00103289	0.0010135	0.000980592	0.000940117	0.000898051	0.000853753	0.000808466	0.00077274	0.000744852	0.000710053	0.000667121	0.000626913	0.000586871	0.000543596	0.000504968	0.000479795	0.000460211	0.000434697	0.000407292	0.000387228	0.000366596	0.00033671	0.000303442	0.000264876	0.000216421	0.000163089	0.000112388	6.869e-05	3.67896e-05	1.85712e-05
I_NODxx1_R3C2_0_0794_0	0.00150537	0.0014911	0.00147683	0.00145358	0.00143183	0.00140463	0.00137423	0.0013493	0.00132205	0.00128656	0.0012542	0.00123253	0.00121514	0.00119639	0.00117728	0.00115381	0.00112354	0.00109343	0.00106632	0.00103474	0.000996439	0.000954047	0.000913791	0.000884401	0.000861942	0.000835499	0.000806806	0.000774795	0.00073236	0.000683496	0.000638858	0.000599513	0.000563981	0.000532987	0.000508886	0.000489126	0.00046589	0.000434896	0.00039622	0.000350481	0.000309113	0.000280244	0.000257374	0.000234786	0.000208886	0.000168153	0.000113559	6.42494e-05	3.78697e-05
I_NODxx2_R1C3_0_0111_0	0.00185973	0.00183077	0.0018018	0.00176849	0.00173106	0.00169357	0.00165271	0.00160699	0.00156691	0.00153435	0.00150153	0.00146751	0.0014325	0.00139112	0.00134374	0.00129622	0.00124981	0.00120705	0.00117077	0.00113587	0.00109798	0.00105843	0.00101858	0.000980552	0.000945274	0.000909983	0.000874952	0.00083997	0.000798854	0.000749317	0.00070064	0.00065396	0.000605158	0.000555815	0.000512441	0.000473472	0.000435427	0.00040168	0.000380161	0.00036275	0.000331035	0.000284807	0.00022926	0.000167665	0.000112787	7.55314e-05	4.74823e-05	2.43549e-05	7.4752e-06
I_NODxx2_R1C3_0_0213_0	0.00174801	0.00173944	0.00173087	0.00171305	0.00168807	0.00165425	0.00161107	0.00156646	0.00153312	0.00150861	0.00148587	0.00146589	0.00144429	0.00141516	0.00138442	0.00135848	0.00133308	0.00130605	0.00127815	0.00124793	0.00121466	0.00117682	0.00113805	0.00110897	0.00108774	0.00106217	0.00103582	0.0010102	0.000971682	0.000919293	0.000871389	0.000831307	0.000793913	0.000761346	0.000736722	0.000712461	0.000678535	0.000634565	0.000589358	0.00054662	0.000503863	0.000463252	0.000426421	0.000391357	0.000359097	0.000331894	0.000309923	0.000297214	0.000296836
I_NODxx2_R1C3_0_0235_0	0.00176875	0.0017415	0.00171424	0.00168129	0.00164203	0.0015999	0.0015537	0.00150655	0.00146855	0.00143703	0.0014033	0.00136682	0.00132679	0.00128067	0.00123473	0.00119628	0.00115975	0.00112006	0.0010805	0.0010418	0.00100188	0.000964026	0.000933431	0.000907884	0.000880187	0.000847432	0.000812256	0.000775144	0.000735793	0.000694622	0.000651161	0.000605429	0.000558096	0.000507757	0.000458171	0.000415089	0.000375692	0.000340202	0.000315021	0.000292195	0.000260404	0.000226403	0.000190835	0.000150123	0.000113549	8.6076e-05	5.83342e-05	3.30921e-05	1.6958e-05
I_NODxx2_R1C3_0_0399_0	0.00176495	0.00173436	0.00170378	0.00166882	0.00163129	0.0015939	0.00155446	0.00151187	0.00147122	0.00143424	0.00139888	0.00136252	0.00132507	0.00128728	0.00124825	0.00120752	0.00116776	0.00113062	0.0010937	0.00105684	0.00102163	0.000985403	0.000951572	0.000929016	0.000911276	0.000883413	0.000847051	0.000804	0.000749368	0.000689629	0.000640253	0.000603285	0.000570408	0.000537188	0.000506106	0.000474165	0.000435737	0.000393854	0.00035477	0.000321679	0.000296618	0.000276339	0.000254348	0.000227172	0.000191581	0.00014571	9.50644e-05	5.25381e-05	2.78546e-05
I_NODxx2_R1C3_0_0429_0	0.00163137	0.00160878	0.00158618	0.0015602	0.00152711	0.00148807	0.00144813	0.001412	0.00138095	0.00135285	0.00132448	0.00129311	0.00125345	0.00120579	0.00115761	0.0011116	0.00106628	0.00102571	0.000988142	0.000947659	0.000907971	0.000874012	0.000847071	0.00082821	0.000808556	0.000778597	0.000745965	0.000716293	0.000685477	0.00065068	0.000618099	0.000588701	0.000555388	0.000515477	0.000481287	0.000457613	0.000433668	0.000404053	0.00037192	0.000336597	0.000298294	0.000258647	0.000219048	0.000183296	0.000154131	0.000123785	8.90481e-05	5.77461e-05	3.47191e-05
I_NODxx2_R2C2_0_1013_0	0.00177036	0.0017506	0.00173083	0.00171268	0.00169242	0.00167398	0.00165166	0.00162041	0.00158624	0.00155737	0.00154257	0.00153372	0.00151454	0.00148732	0.00145797	0.00141802	0.00137049	0.00133549	0.00131569	0.00129536	0.00127251	0.00124886	0.00121741	0.00117917	0.00113526	0.00108666	0.00105147	0.00103346	0.00101652	0.000997306	0.000977271	0.000949223	0.000913462	0.00087406	0.000838555	0.000805428	0.000760137	0.000707955	0.000670318	0.00064466	0.000620066	0.000604917	0.000592385	0.000567713	0.000535641	0.000506826	0.000478968	0.000457063	0.000445332
I_NODxx2_R2C2_0_1389_0	0.00143218	0.00141299	0.0013938	0.00136835	0.00133668	0.00130142	0.00126437	0.00122652	0.00119105	0.00115812	0.00112843	0.00109962	0.00106762	0.00103349	0.00100188	0.000972457	0.000943926	0.000920384	0.000903399	0.00088555	0.000860707	0.000827976	0.000791138	0.000758934	0.000732507	0.000704024	0.000674824	0.000646634	0.000614159	0.000578504	0.000547481	0.0005198	0.000487675	0.00044688	0.00040632	0.000373801	0.000342119	0.000311093	0.000290995	0.000275392	0.000249848	0.00021988	0.000188073	0.00014751	0.00010204	6.32786e-05	3.3438e-05	1.51098e-05	1.03923e-05
I_NODxx2_R2C2_0_1404_0	0.00132642	0.00135689	0.00138735	0.00139548	0.00139325	0.00138188	0.00134617	0.00129448	0.00125317	0.00122415	0.00121117	0.00121406	0.00121478	0.00120707	0.00119873	0.00118257	0.00115127	0.00111777	0.00109486	0.00108008	0.00106365	0.0010395	0.00101623	0.00100411	0.00099091	0.000969721	0.000962428	0.000969803	0.000970069	0.000957797	0.000939301	0.000912742	0.000875138	0.000825576	0.00077962	0.000750484	0.000723451	0.000697325	0.000696492	0.000715458	0.000712555	0.000682921	0.000637682	0.000575388	0.0005104	0.000469127	0.000450743	0.000444311	0.000440726
I_NODxx2_R2C2_0_2097_0	0.00174743	0.00177432	0.00180122	0.0017988	0.00177562	0.00172879	0.00166339	0.00160122	0.00155723	0.0015276	0.00151033	0.00149914	0.0014833	0.00146455	0.00145202	0.00143964	0.00141565	0.00138624	0.00135858	0.00132844	0.00129999	0.0012818	0.00127298	0.00127196	0.00127181	0.0012577	0.00123073	0.0012	0.00116552	0.00112456	0.00108531	0.0010522	0.00101365	0.000962747	0.000920027	0.000895763	0.00087136	0.000846238	0.000836358	0.000834699	0.000826239	0.000814035	0.000791285	0.00075028	0.000697102	0.000637796	0.000580845	0.000540793	0.000515243
I_NODxx2_R2C2_0_2289_0	0.00150407	0.00150583	0.00150759	0.00149133	0.00146338	0.0014262	0.00137801	0.00132857	0.00129748	0.00128441	0.00127758	0.00126862	0.00124873	0.0012139	0.00117168	0.0011306	0.00109105	0.00105606	0.00102828	0.00100056	0.000965274	0.000924679	0.000886976	0.000859259	0.000842073	0.000831462	0.000826557	0.000821391	0.00080479	0.000774553	0.000738692	0.00070166	0.000662071	0.000619734	0.000580352	0.000545808	0.000511859	0.00048332	0.000472433	0.000474356	0.000467242	0.000447579	0.000416926	0.000372581	0.000323134	0.000285009	0.000255773	0.000232068	0.000212459
I_NODxx2_R3C3_0_0133_0	0.00169125	0.00167768	0.00166412	0.00163259	0.00159011	0.00153646	0.00147241	0.0014129	0.00136968	0.0013387	0.00131637	0.00129703	0.00127012	0.00123219	0.00118786	0.00114137	0.00109594	0.00105637	0.00102428	0.000992816	0.000956465	0.00092019	0.000891348	0.000871825	0.000857246	0.000841555	0.000821303	0.000789982	0.000741826	0.00068328	0.000628351	0.00058195	0.000541995	0.000504412	0.00046915	0.000433931	0.000390676	0.000340838	0.00030085	0.000278627	0.000261	0.000239003	0.000213308	0.000185891	0.000157274	0.000128218	9.97533e-05	7.53893e-05	5.33668e-05
I_NODxx2_R3C3_0_0258_0	0.00164222	0.0016169	0.00159159	0.00156075	0.00152462	0.00149099	0.00145829	0.00142419	0.00139171	0.0013597	0.00132977	0.00130018	0.0012648	0.00122391	0.00117928	0.00112717	0.00107241	0.00102569	0.000989493	0.000961842	0.000939942	0.000915125	0.000881972	0.000844247	0.000804533	0.000762876	0.000725608	0.000696502	0.000670749	0.00064384	0.000616715	0.000589709	0.000560888	0.000531339	0.000505049	0.000478743	0.000445621	0.000407791	0.000370672	0.000332505	0.000291832	0.000254201	0.000219638	0.00018424	0.000149314	0.000117297	8.51004e-05	5.47791e-05	2.99082e-05
I_NODxx2_R3C3_0_0327_0	0.00170696	0.00170115	0.00169534	0.00167741	0.00165505	0.00162964	0.00159669	0.00155725	0.00152164	0.00148851	0.00144932	0.00140276	0.00135313	0.00130357	0.0012571	0.00121646	0.00117938	0.00114083	0.00109806	0.00105358	0.00101224	0.000975611	0.000943622	0.000914755	0.000882453	0.000843291	0.000805161	0.000773593	0.000744172	0.000710939	0.000676546	0.000642781	0.000607136	0.000569969	0.000537156	0.000503275	0.000459213	0.000409076	0.000365334	0.000332872	0.000303976	0.00027252	0.000238275	0.000200502	0.000156141	0.000110065	7.00783e-05	3.83484e-05	1.44767e-05
I_NODxx2_R3C3_0_0460_0	0.0017196	0.00170136	0.00168313	0.00165326	0.00161499	0.00157068	0.001521	0.00147265	0.00143492	0.0014069	0.00138475	0.00136208	0.00133162	0.00129309	0.00125159	0.00120949	0.001167	0.00112646	0.00108932	0.00105256	0.00101339	0.000973652	0.000939101	0.000914526	0.000895875	0.000872459	0.000842546	0.000809488	0.000771932	0.000727182	0.000683373	0.000647646	0.000612744	0.0005701	0.000530199	0.000500556	0.000469058	0.000430516	0.000396218	0.000369829	0.000340502	0.00030558	0.000270486	0.000235377	0.000195575	0.000152207	0.00011184	7.94871e-05	5.42108e-05
I_NODxx2_R3C3_0_0844_0	0.00165082	0.00161495	0.00157908	0.00154046	0.00149863	0.001464	0.00143943	0.00142507	0.00141486	0.00139891	0.00137637	0.00135193	0.0013266	0.00130017	0.00127182	0.00123609	0.00119391	0.00115421	0.00111871	0.00108609	0.00106065	0.00103769	0.00100795	0.000974037	0.000939391	0.000904624	0.000880215	0.000871455	0.00086811	0.000859202	0.000844175	0.000818942	0.000778733	0.000730729	0.000690669	0.000657543	0.000620408	0.000581851	0.000550523	0.000518992	0.000477303	0.000430072	0.000380348	0.000332352	0.000298811	0.000282598	0.000272035	0.000258456	0.000234578
[truncated: 419 more columns]

## Sheet: Raman spectra NOD vs Control
Figure 3
Spectra	1899.04	1897.89	1896.74	1895.59	1894.43	1893.28	1892.13	1890.98	1889.83	1888.68	1887.52	1886.37	1885.22	1884.07	1882.91	1881.76	1880.61	1879.45	1878.3	1877.14	1875.99	1874.83	1873.68	1872.52	1871.37	1870.21	1869.06	1867.9	1866.75	1865.59	1864.43	1863.28	1862.12	1860.96	1859.8	1858.65	1857.49	1856.33	1855.17	1854.01	1852.85	1851.69	1850.53	1849.37	1848.22	1847.06	1845.89	1844.73	1843.57
E_CTRLN0_r4c1_063.txt	0.000806731	0.000831797	0.000860888	0.000846041	0.00102085	0.00112046	0.000926028	0.000493346	0.000439543	0.000564872	0.000788307	0.000941647	0.00102397	0.00112686	0.000991796	0.000961954	0.000957411	0.000902743	0.000805207	0.000916296	0.000872003	0.000861738	0.000786466	0.000926191	0.001158	0.000936007	0.000751561	0.000486523	0.000728572	0.000710233	0.000839487	0.000558573	0.000547265	0.000486028	0.000766061	0.000907505	0.000880493	0.000592938	0.000603451	0.000770141	0.00129946	0.00137589	0.00148341	0.00113164	0.00108932	0.000920096	0.00101134	0.00106725	0.000898435
E_CTRLN0_r4c1_174.txt	0.00093477	0.000800572	0.000783227	0.000668986	0.000782053	0.000967708	0.000856141	0.000584728	0.000413594	0.000553855	0.000711579	0.000789466	0.000866238	0.00106565	0.00109507	0.00102055	0.000881183	0.000863237	0.000768675	0.000963762	0.000831641	0.000983077	0.00114815	0.00134234	0.00146224	0.0011315	0.000960171	0.000895553	0.00105116	0.000949768	0.000673218	0.000524824	0.000447044	0.000701566	0.000890449	0.00123219	0.00108037	0.000809188	0.000713435	0.00086655	0.00122249	0.00127037	0.00133125	0.000975069	0.00112058	0.00103242	0.00115852	0.00103058	0.00116304
E_CTRLN0_r4c1_203.txt	0.000317577	0.000687889	0.000760866	0.000674722	0.000468875	0.000280099	0.000310922	0.000341262	0.000487158	0.000418741	0.000329142	0.000442938	0.000345827	0.000289674	0.000231725	0.000562695	0.00079343	0.000688378	0.000551273	0.000466237	0.000610759	0.000752318	0.000620247	0.000673725	0.00077886	0.00082953	0.00061332	0.000400759	0.000581279	0.000750464	0.000735795	0.000488124	0.000244142	7.64728e-05	0.000210162	0.000462961	0.000561017	0.000525413	0.00054976	0.000845226	0.00118727	0.00116143	0.000961625	0.000795197	0.00064763	0.000763282	0.000986394	0.00121675	0.00092209
E_CTRLN0_r4c1_219.txt	0.000492277	0.000882924	0.000897037	0.000682324	0.000527199	0.000622538	0.000572829	0.0006605	0.000727268	0.000729705	0.000527354	0.000320506	0.000204913	0.000200557	0.000320291	0.000538387	0.000551647	0.000482177	0.00042458	0.000566156	0.000639617	0.000964948	0.000961737	0.00125838	0.00126643	0.00121293	0.000819243	0.000876237	0.00104938	0.00105572	0.000647305	0.00045545	0.000315995	0.000456853	0.000634801	0.000998959	0.000928329	0.000885672	0.000822111	0.000961523	0.0010057	0.000990705	0.00094074	0.00076847	0.000758124	0.000921812	0.00117321	0.00130223	0.00133448
E_CTRLN0_r4c1_240.txt	0.000597561	0.00070461	0.000849564	0.000998727	0.00132041	0.00155661	0.00112998	0.000585569	0.000528289	0.000845214	0.0011779	0.00117321	0.00122273	0.00133195	0.00118984	0.00102342	0.00089635	0.000852811	0.000785818	0.000964953	0.00100354	0.000958691	0.000909837	0.000955429	0.00120827	0.000965958	0.000893498	0.00070576	0.000914412	0.000784443	0.000801469	0.000416261	0.000551054	0.000680798	0.00110688	0.00109507	0.000955474	0.000639139	0.000630889	0.000702676	0.0012097	0.00132881	0.0014818	0.00101087	0.00108892	0.00093881	0.00101603	0.000897226	0.000841497
E_CTRLN0_r5c1_240.txt	0.00029062	0.000645611	0.000804265	0.000852006	0.000825589	0.000742301	0.000657851	0.000337347	0.000287316	0.000151973	0.000372159	0.000386422	0.000421985	0.000421492	0.000548385	0.000627351	0.000588225	0.000530412	0.000629517	0.000723034	0.000906393	0.000890422	0.000868654	0.000891436	0.000877969	0.000631159	0.000369	0.000205747	0.000424716	0.000451393	0.000642481	0.000517983	0.000597895	0.000582674	0.000856815	0.000702868	0.000512627	0.000191846	0.000262697	0.000380038	0.000676312	0.000704301	0.000728493	0.000682302	0.000562027	0.000655718	0.000716845	0.000801132	0.000681386
E_CTRLN0_r5c1_284.txt	0.000566169	0.000753	0.000868707	0.000923619	0.000851738	0.000646223	0.000557972	0.000314973	0.00036581	0.000200658	0.000442922	0.000596025	0.000742484	0.000724025	0.000666417	0.000618585	0.000599575	0.000603462	0.000661481	0.000745559	0.000761476	0.00075756	0.000781391	0.000867024	0.000900767	0.000724186	0.000521011	0.000367657	0.000475499	0.000576258	0.000591911	0.000486646	0.000462475	0.000604725	0.000808171	0.000840054	0.000742299	0.000574665	0.000517012	0.000470799	0.000546618	0.000460426	0.000466103	0.0004275	0.000321731	0.000469262	0.000567621	0.000737805	0.000607633
E_CTRLN0_r5c1_332.txt	0.000288042	0.000552198	0.000707743	0.000747745	0.000778125	0.000716191	0.000588421	0.000289636	0.000229788	0.000176299	0.000426846	0.000450835	0.000449771	0.000425179	0.000507989	0.000570191	0.000532615	0.000527814	0.000624012	0.000681205	0.000807087	0.000818934	0.0008097	0.00086147	0.000813751	0.000650446	0.000427907	0.000339262	0.000516055	0.000491636	0.000611397	0.000476388	0.000559658	0.000554064	0.000798127	0.000709899	0.000497618	0.000199516	0.000213693	0.000409251	0.000675655	0.000732988	0.000749513	0.000665281	0.000563363	0.000610521	0.000749801	0.000841559	0.000716668
E_CTRLN0_r5c1_358.txt	6.43008e-05	0.00044189	0.000655881	0.000570592	0.000532605	0.000360003	0.000389231	0.000211465	0.000358757	0.000235568	0.00020448	0.000237394	0.000314745	0.000515662	0.000420118	0.00044013	0.000352344	0.000336003	0.000431823	0.000426052	0.000726616	0.000721254	0.00086128	0.000776986	0.000843931	0.000673733	0.000535078	0.000254572	0.000275345	0.00029314	0.000489533	0.000440085	0.000524125	0.000582887	0.000942707	0.000819404	0.000741324	0.000409568	0.000477849	0.000510519	0.000855607	0.000851627	0.000711281	0.000590723	0.00044445	0.000726827	0.000691898	0.000771976	0.000676692
E_CTRLN0_r5c1_388.txt	0.00038369	0.000484135	0.000681729	0.000725926	0.000768584	0.000556495	0.000381887	0.000168949	0.000265347	0.000273097	0.000463102	0.000545303	0.000636167	0.000613127	0.000443888	0.000360455	0.000322606	0.000426755	0.000480624	0.000591846	0.000666536	0.000787156	0.000849013	0.000887541	0.000871074	0.000742893	0.000547382	0.000370826	0.000442224	0.00066066	0.000737525	0.000631613	0.000508549	0.000533231	0.000739498	0.000831888	0.000694186	0.000511943	0.000287925	0.000388542	0.000491106	0.000504988	0.000489268	0.000286288	0.000239334	0.000363437	0.000604452	0.000742596	0.000616622
E_CTRLN0_r6c3_217.txt	6.21571e-05	0.00031129	0.00061162	0.000568761	0.000463635	0.000470042	0.000395018	0.000507899	0.000289602	0.000348494	0.000350299	0.000635006	0.000879163	0.00099066	0.000824391	0.000597266	0.000613752	0.000527603	0.000452021	0.000478176	0.000859251	0.00119753	0.00123374	0.00110731	0.00111641	0.00095147	0.000706296	0.000584116	0.000744468	0.000821722	0.000790989	0.00057021	0.000445794	0.00042571	0.000627516	0.000754145	0.000698273	0.000342317	0.000322735	0.000407621	0.000810481	0.000774847	0.000836749	0.000647123	0.000688819	0.000780484	0.00102681	0.00108062	0.000921057
E_CTRLN0_r6c3_242.txt	1.87021e-05	0.000468233	0.000658937	0.000705149	0.00048721	0.000519165	0.000359941	0.000338486	0.000228226	0.000195353	0.000347698	0.000519553	0.000804845	0.000939159	0.000886718	0.000613337	0.000537089	0.000323577	0.000275755	6.35552e-05	0.000423274	0.000612481	0.000786426	0.000901127	0.00104026	0.000980431	0.000668777	0.000492824	0.000577727	0.000569483	0.00080228	0.000654498	0.000603932	0.000444975	0.000677304	0.000712578	0.000486064	0.000180354	0.000151744	0.000459284	0.00087526	0.00102766	0.00104804	0.000781377	0.0007048	0.000784575	0.000942521	0.00105259	0.000896855
E_CTRLN0_r6c3_246.txt	7.25207e-05	0.000496183	0.000772057	0.000762517	0.000604625	0.000629058	0.000510346	0.00052618	0.000443912	0.000468925	0.000503426	0.000630292	0.000863674	0.0010757	0.000959624	0.000772011	0.000731586	0.000601115	0.000439366	0.000233197	0.000524024	0.000769444	0.000986592	0.00109281	0.0011833	0.00105152	0.000746652	0.000705738	0.000717628	0.000733715	0.000774912	0.00068624	0.000580042	0.000534594	0.00078514	0.000880696	0.000574054	0.000219972	0.00017481	0.000435791	0.000810115	0.000918139	0.00103238	0.000840324	0.000815073	0.00087139	0.00102563	0.00105569	0.000920772
E_CTRLN0_r6c3_260.txt	0.000447802	0.000571138	0.000720974	0.000987521	0.000910046	0.000822233	0.000334712	0.000248023	0.000146391	0.000146337	0.00042867	0.000624306	0.000904871	0.0009296	0.000877583	0.00060015	0.000510392	0.000343691	0.000330983	0.000168428	0.000636101	0.000827862	0.000986924	0.0010364	0.00121223	0.00112775	0.000801349	0.000526183	0.000693358	0.000557647	0.00098792	0.000647728	0.000802574	0.000440511	0.000764665	0.000589739	0.000674389	0.000463379	0.000488442	0.000655075	0.00101591	0.00126616	0.0011617	0.000826907	0.000755817	0.000943274	0.00124999	0.00137215	0.00110596
E_CTRLN0_r6c3_267.txt	1.39352e-05	0.000645499	0.000789716	0.00072957	0.000461245	0.000570552	0.000625478	0.000585188	0.00056455	0.000483802	0.000603787	0.000666708	0.000919097	0.00110525	0.00113186	0.0009285	0.00083463	0.000605993	0.000559911	0.000306722	0.000523438	0.000630342	0.000830835	0.00105755	0.00117937	0.00118465	0.000911369	0.000820336	0.000821847	0.000869516	0.00105167	0.00105841	0.000921186	0.000843779	0.000973092	0.00108546	0.00067768	0.000417009	0.000369657	0.000756039	0.00111002	0.00124484	0.00130441	0.00109928	0.000986505	0.000991121	0.000997716	0.00108341	0.0010143
E_CTRLN1_r1c4_183.txt	-0.000100547	5.52008e-05	0.000178292	0.00023755	0.000505719	0.000687485	0.000767834	0.000649227	0.000614768	0.000917203	0.00112851	0.00121878	0.00102502	0.000855955	0.000894713	0.00115354	0.00131965	0.00129188	0.00122278	0.00143455	0.00169729	0.00172875	0.00140157	0.00121625	0.00122573	0.00133864	0.00146214	0.00153738	0.00170239	0.00164111	0.00163187	0.00159674	0.00184662	0.00179203	0.00197325	0.00178865	0.00194246	0.00188103	0.0019105	0.00174006	0.00171202	0.00180424	0.0017368	0.00162224	0.00161256	0.00201553	0.00199717	0.00192086	0.00172427
E_CTRLN1_r1c4_202.txt	-2.68069e-05	9.91901e-05	0.000250463	0.000256387	0.000551786	0.000714417	0.000905613	0.000815362	0.0009037	0.00105549	0.00125959	0.00125415	0.00115881	0.0010337	0.00112909	0.00131933	0.00144253	0.00138616	0.00133974	0.00147736	0.00170086	0.00170476	0.00146111	0.00128616	0.00134701	0.00138983	0.00145581	0.00147094	0.00177127	0.0017561	0.00172138	0.00152077	0.00162234	0.00160714	0.00189925	0.00188224	0.0020294	0.00182949	0.0018045	0.00165155	0.0017168	0.0017557	0.0017222	0.00161091	0.00162914	0.00192628	0.00186588	0.0017969	0.0016292
E_CTRLN1_r1c4_325.txt	-8.95394e-05	4.08906e-05	0.000190185	0.000238541	0.000502498	0.000595892	0.000699092	0.000597195	0.000610943	0.000842741	0.00103419	0.00112945	0.000949765	0.000812721	0.000864006	0.00112365	0.00126284	0.00121965	0.00116288	0.00134265	0.0015926	0.00162363	0.00132147	0.00113608	0.00117974	0.00129951	0.00140571	0.00143534	0.00160385	0.00156476	0.00157239	0.0015135	0.00170482	0.00166349	0.00181886	0.0016826	0.00181119	0.00175812	0.0017882	0.00161335	0.00158495	0.00165511	0.00158809	0.00151608	0.00151348	0.00189554	0.00186436	0.00178161	0.00160359
E_CTRLN1_r1c4_345.txt	3.23629e-07	0.00013798	0.000330948	0.000300398	0.000556671	0.000633853	0.000866799	0.000833873	0.000990064	0.00107118	0.00126181	0.00125696	0.0011963	0.00111497	0.00122418	0.00140775	0.00148986	0.00139511	0.00132633	0.00142666	0.00166295	0.00169883	0.00147696	0.00126635	0.00134383	0.00138326	0.00145748	0.00142876	0.00174059	0.00170172	0.00168243	0.00143859	0.00151148	0.0014911	0.00182134	0.00183001	0.00196815	0.00173517	0.0017412	0.00159368	0.00165323	0.00169848	0.00169274	0.00162149	0.00162352	0.00186143	0.00179176	0.00171874	0.00160816
E_CTRLN1_r1c4_402.txt	-7.43829e-05	4.1577e-05	0.000167642	0.00020962	0.000506511	0.00068641	0.000838776	0.000740348	0.000767593	0.000996497	0.00120576	0.00124925	0.00110011	0.000942799	0.00102179	0.00124752	0.00140945	0.00135974	0.00129902	0.00146708	0.00171584	0.00172896	0.00143891	0.00126793	0.00130473	0.00138994	0.00148418	0.00152579	0.0017487	0.00171068	0.00169829	0.00158596	0.00177486	0.0017532	0.00198411	0.00186668	0.00201218	0.00191078	0.00192031	0.00174986	0.00175871	0.00180584	0.00176613	0.00165576	0.00167043	0.00201463	0.00196841	0.00188345	0.00169388
E_CTRLN1_r2c1_265.txt	3.1111e-05	7.52437e-05	0.000100268	2.41646e-05	0.000181525	0.000353928	0.000544613	0.000588543	0.000622196	0.000819128	0.00103729	0.00115828	0.00110817	0.000958168	0.00101723	0.00112953	0.00130621	0.00126377	0.00121199	0.00122727	0.00142779	0.00145235	0.0012948	0.00112783	0.00117399	0.00123885	0.00134159	0.00133208	0.00147597	0.00131155	0.00133786	0.00118565	0.00143515	0.00140166	0.00166023	0.0015436	0.00165214	0.00166222	0.00170827	0.00157958	0.00150469	0.00157222	0.00157045	0.00155292	0.00154079	0.00177133	0.00167122	0.00151264	0.00136085
E_CTRLN1_r2c1_289.txt	5.99789e-05	0.000106446	0.000118615	1.47338e-05	0.000178235	0.000396105	0.000613256	0.00064829	0.000730538	0.000961126	0.00118546	0.00121171	0.00109937	0.000969349	0.00101871	0.00114646	0.00129973	0.00127919	0.00123461	0.00125242	0.00147045	0.00151915	0.00135744	0.00116222	0.00116742	0.0013053	0.00138353	0.00133523	0.00142539	0.00130869	0.00136502	0.00121681	0.00143186	0.00142383	0.00168764	0.00164206	0.00178133	0.00175927	0.00177309	0.00161318	0.00154075	0.0016055	0.0015828	0.00159541	0.00156329	0.00178195	0.00164727	0.00150819	0.00135414
E_CTRLN1_r2c1_311.txt	0.000400361	0.00033492	0.000355624	0.000208281	0.000247079	0.000290507	0.000368886	0.000469525	0.000576225	0.00085579	0.000930076	0.000861918	0.000759394	0.000801863	0.000871185	0.000974977	0.00104182	0.000993645	0.000992261	0.00107206	0.0012641	0.00131618	0.00116444	0.000945751	0.000823766	0.000858536	0.000962935	0.00102564	0.00109987	0.00101799	0.0010463	0.000997408	0.00122977	0.00129764	0.00138736	0.00137026	0.00143305	0.00136615	0.00127652	0.00111449	0.00114859	0.00121282	0.00114506	0.00109453	0.00109893	0.00128494	0.00119238	0.00108073	0.00098582
E_CTRLN1_r2c1_406.txt	1.13724e-05	4.24095e-05	0.000169706	0.000181115	0.000349759	0.000421566	0.000479722	0.000554531	0.000594768	0.000804052	0.000934853	0.00109564	0.00109088	0.00106724	0.00107536	0.00117454	0.00133724	0.00128356	0.00128592	0.00134559	0.00156362	0.00157962	0.00134131	0.00113733	0.0010201	0.0010641	0.0011875	0.00129501	0.00143302	0.00134972	0.00137285	0.00123843	0.00148391	0.00150011	0.00172598	0.00160183	0.00163896	0.00157212	0.00154069	0.00142622	0.00149329	0.00158771	0.00158853	0.00147473	0.00152911	0.00175963	0.00169785	0.0014481	0.00136093
E_CTRLN1_r2c1_472.txt	0.000267803	0.000257768	0.000243634	0.000117005	0.000208602	0.000335048	0.000375274	0.000445924	0.000508112	0.000776223	0.000807291	0.000760783	0.000664816	0.000692586	0.000806844	0.000914604	0.000957103	0.000862253	0.000891971	0.00104855	0.00124106	0.00129842	0.0011586	0.00100071	0.000864763	0.000834584	0.000851198	0.000936972	0.00104133	0.00102843	0.00104525	0.000980936	0.00123019	0.00126333	0.00142362	0.00132257	0.00144379	0.00132871	0.0013218	0.00109298	0.00117646	0.00118703	0.00115236	0.0010567	0.00109368	0.00131046	0.00123062	0.00114331	0.00104321
E_CTRLN1_r3c3_324.txt	2.7593e-05	0.000102964	0.000256491	0.000194589	0.000399331	0.000446355	0.000584827	0.000601209	0.000720135	0.000988612	0.00114354	0.00119971	0.000983977	0.000836928	0.000849402	0.00107772	0.00127367	0.00115992	0.00119251	0.0013455	0.00159246	0.00153598	0.00129896	0.0012012	0.00112974	0.00112142	0.00113965	0.00126952	0.00146906	0.0014421	0.00135519	0.00122129	0.00147926	0.00157795	0.00191108	0.00171243	0.00183448	0.00171054	0.00179142	0.00164402	0.00170803	0.0017805	0.00176494	0.00161019	0.00167086	0.00180565	0.00176401	0.00158488	0.00159425
E_CTRLN1_r3c3_376.txt	-1.2858e-05	6.11529e-05	0.000103299	0.000203381	0.000336645	0.000591374	0.000571859	0.000624014	0.000693103	0.000880029	0.00105948	0.000963414	0.000924397	0.00085857	0.000980443	0.00112109	0.00118073	0.0010676	0.0010173	0.00107909	0.00135155	0.00140885	0.00124458	0.00102259	0.0011202	0.0011777	0.00130987	0.00125483	0.00145414	0.00143792	0.00135179	0.00126251	0.00127323	0.00133666	0.00156199	0.00154115	0.0017058	0.00161041	0.00165667	0.00138859	0.00136376	0.0014716	0.00151046	0.00147374	0.00149632	0.0017565	0.00161396	0.00143593	0.001397
E_CTRLN1_r3c3_485.txt	-1.20854e-05	0.000115392	0.000207889	0.00024454	0.000477483	0.00074433	0.000913834	0.00092293	0.000968786	0.0010567	0.00124241	0.0012903	0.00121367	0.00110721	0.00123523	0.00149587	0.00158809	0.00140916	0.00137959	0.00157267	0.00189106	0.001925	0.00164915	0.001432	0.00144043	0.00153898	0.00164353	0.00168262	0.00193969	0.00186492	0.00178382	0.00157746	0.00175417	0.00176343	0.00205235	0.00188132	0.00201195	0.00190849	0.00206935	0.00189914	0.00186128	0.00194832	0.00200548	0.0019632	0.00196605	0.00217027	0.00205576	0.00184832	0.00182125
E_CTRLN1_r3c3_490.txt	1.48899e-06	9.25258e-05	0.000269769	0.000250675	0.000489869	0.000546619	0.000731852	0.000749447	0.000815388	0.000878976	0.000957141	0.0011097	0.00103523	0.000987258	0.00101224	0.00129499	0.00144626	0.0013173	0.00135336	0.00148266	0.00170727	0.00160312	0.00141881	0.00130577	0.0012298	0.00119589	0.00119089	0.00129696	0.00146118	0.00143048	0.00136271	0.00119651	0.00146877	0.00153711	0.00193292	0.00171249	0.00179907	0.00163129	0.00181916	0.00176555	0.00180391	0.00179715	0.00172514	0.0015923	0.00157168	0.00173019	0.00176872	0.001695	0.00168664
E_CTRLN1_r3c3_563.txt	-8.73498e-07	8.14959e-05	0.000171238	0.000175541	0.00033086	0.000455345	0.000530159	0.000561059	0.000670876	0.000837316	0.000970602	0.000962462	0.000893854	0.000810163	0.000912675	0.00114494	0.00129177	0.00111603	0.00106309	0.00115945	0.00146388	0.00144393	0.00132869	0.00117942	0.00123802	0.00121551	0.00124772	0.0012792	0.00143662	0.00142469	0.00128472	0.00121918	0.00140251	0.00153657	0.00175392	0.00159197	0.00168593	0.00161429	0.00173012	0.00154483	0.00155703	0.00161612	0.00167417	0.00157285	0.00164309	0.00183083	0.00178711	0.00153612	0.00147524
E_CTRLN2_r1c2_208.txt	5.5221e-05	0.000151405	0.000343217	0.000263981	0.000430015	0.00050989	0.00061858	0.000709519	0.000724812	0.000882796	0.00108836	0.0011326	0.00110156	0.000906865	0.00098443	0.00112121	0.00126916	0.00118553	0.00113269	0.0011968	0.00149956	0.0015659	0.00136157	0.00114246	0.00117127	0.00122451	0.00139516	0.00150121	0.00170806	0.00159233	0.00145999	0.00129517	0.00151134	0.0014367	0.00169335	0.00149479	0.0016545	0.00155839	0.00163999	0.00161067	0.00170015	0.0017579	0.00169617	0.00157842	0.00154368	0.00174343	0.00160616	0.00148637	0.00145974
E_CTRLN2_r1c2_351.txt	-1.51098e-05	5.22238e-05	0.000221519	0.000158978	0.00040165	0.000468096	0.000724988	0.000698714	0.000777986	0.00103801	0.00139663	0.00150797	0.00130884	0.00108272	0.00116477	0.00143137	0.00162335	0.00154269	0.00143779	0.00149665	0.00182501	0.00190092	0.00164386	0.0013551	0.00141928	0.00156136	0.00173257	0.00175076	0.00202947	0.00195314	0.00186138	0.00162533	0.00191804	0.00192818	0.00227332	0.0020393	0.00224629	0.00211922	0.00222685	0.00202252	0.0020423	0.00210351	0.00212584	0.00202189	0.00202983	0.00222007	0.00212603	0.00199299	0.00193235
E_CTRLN2_r1c2_395.txt	0.000212774	0.000160057	0.000226404	7.1355e-05	0.000250556	0.000365255	0.000598759	0.000632018	0.000665375	0.000864839	0.00114391	0.00119029	0.00101474	0.00078358	0.000926895	0.00109292	0.00130048	0.00123303	0.00115912	0.00116009	0.00130349	0.00140127	0.00126422	0.00119186	0.00124174	0.00136373	0.00144081	0.00153185	0.00163969	0.00161442	0.00145051	0.00135561	0.00151976	0.00152647	0.00180756	0.00163152	0.00180931	0.00171521	0.00174889	0.00159466	0.00154745	0.00155738	0.00161966	0.00158816	0.00164938	0.00178472	0.00167698	0.00163266	0.00165429
E_CTRLN2_r1c2_424.txt	0.000200175	0.000183282	0.000315908	0.000151276	0.000368067	0.000429024	0.000652443	0.000567658	0.000691822	0.00100104	0.00131695	0.00132693	0.00105875	0.000865799	0.000940627	0.00114804	0.00140097	0.00133686	0.00130115	0.00124144	0.00140967	0.00144252	0.00133745	0.00123156	0.00131029	0.00142414	0.00147615	0.00148715	0.00158749	0.0016697	0.00156231	0.00149173	0.00156315	0.00159918	0.00188739	0.00175728	0.00191528	0.00180692	0.0018178	0.00160773	0.00157083	0.0016495	0.001719	0.00162924	0.00170166	0.0018418	0.00178056	0.00173263	0.00177089
E_CTRLN2_r1c2_439.txt	4.89e-05	9.54068e-05	0.000220136	0.000110975	0.000273527	0.000324104	0.000529057	0.000619718	0.000721311	0.000926504	0.00118499	0.00124531	0.00109201	0.000858141	0.000988184	0.00120763	0.00135145	0.00123897	0.00105928	0.001089	0.00130502	0.00145783	0.00135631	0.00123731	0.00128162	0.00135	0.00148812	0.00159283	0.00176784	0.00164431	0.0014852	0.00135919	0.00157054	0.00151561	0.00176463	0.00159067	0.00178307	0.00172023	0.00180024	0.00172258	0.00172086	0.00172753	0.00171606	0.00163024	0.00164088	0.00183997	0.00174518	0.00169499	0.00165746
E_CTRLN2_r2c2_035.txt	0.000160555	0.000499373	0.000759866	0.000615258	0.00080289	0.000847795	0.00100145	0.000965008	0.00100817	0.00112577	0.00118313	0.00128719	0.00103121	0.000937697	0.000940092	0.00128299	0.00144733	0.0014616	0.00130839	0.00141708	0.00157364	0.00170503	0.00137115	0.00117878	0.00110352	0.00116095	0.00125446	0.00125661	0.00157142	0.00139264	0.00146649	0.00127659	0.00153375	0.0013609	0.0015114	0.00116307	0.00125493	0.00139554	0.00175888	0.00185925	0.0018164	0.00173733	0.00162704	0.00153889	0.00160042	0.00166694	0.00128128	0.00119434	0.00147109
E_CTRLN2_r2c2_057.txt	0.000163995	0.000387446	0.00057961	0.000448186	0.00065832	0.000807007	0.000981963	0.000948059	0.00100793	0.00116812	0.00139735	0.0015186	0.00143971	0.00119857	0.00136809	0.00151572	0.00182234	0.00159436	0.00136318	0.00149689	0.00182861	0.00205494	0.00165109	0.00140855	0.0013523	0.00146854	0.00158025	0.00163766	0.00200612	0.00183336	0.00186751	0.00160499	0.00186402	0.00180435	0.00204863	0.00176766	0.00179443	0.00183565	0.00208782	0.00206119	0.00206663	0.00200458	0.0019313	0.00171402	0.00175954	0.00195996	0.00176739	0.00174268	0.00189231
E_CTRLN2_r2c2_078.txt	0.000144797	0.000406571	0.000689994	0.000555685	0.000814405	0.000887627	0.00109969	0.00106001	0.00114251	0.00137211	0.00158039	0.00165525	0.00136008	0.00114013	0.00123786	0.00152926	0.00176361	0.00164694	0.00152999	0.00168267	0.00197938	0.00209248	0.0016941	0.00144743	0.00141082	0.00148573	0.00157098	0.001626	0.00199099	0.00184647	0.00183996	0.0016542	0.0019311	0.00185361	0.00212175	0.00180216	0.00188395	0.00183631	0.00211878	0.00211897	0.00215182	0.00219145	0.00205763	0.00189108	0.00181685	0.00201925	0.0017394	0.00167634	0.00182922
E_CTRLN2_r2c2_447.txt	0.000115982	0.000360799	0.000589934	0.000416479	0.00058531	0.000742915	0.000933368	0.000908643	0.00101374	0.00134662	0.0016591	0.0016899	0.00140394	0.00121304	0.00123448	0.0014531	0.00158268	0.00155735	0.00161954	0.00178969	0.00206224	0.00200649	0.0016024	0.00130167	0.0013182	0.00143165	0.00152792	0.00158118	0.00190368	0.00176712	0.00172348	0.00147431	0.00179901	0.00182999	0.00224754	0.00190797	0.0020106	0.00186732	0.00210832	0.00195066	0.00198525	0.00204195	0.00203052	0.00188432	0.00188283	0.00203248	0.00186263	0.00173145	0.00184416
E_CTRLN2_r2c2_493.txt	8.16193e-05	0.000199859	0.000475303	0.000364623	0.000668254	0.000679946	0.000981491	0.00102222	0.00110651	0.0013025	0.00149089	0.00157534	0.00136702	0.00112339	0.0013239	0.00153338	0.00180071	0.00154066	0.0014977	0.00174466	0.00221963	0.00232001	0.00186112	0.00163731	0.00164731	0.00176816	0.00189248	0.00201024	0.00233963	0.00220473	0.00212263	0.00189196	0.00217231	0.00214109	0.00251181	0.00213686	0.00223858	0.0020706	0.00224745	0.00215413	0.00224021	0.00243954	0.00229137	0.00219009	0.00199308	0.00232575	0.00209707	0.0020551	0.00201994
E_CTRLN2_r3c1_045.txt	4.62955e-05	0.000354137	0.000654162	0.000665745	0.000834907	0.000995876	0.00110118	0.00113805	0.00114297	0.00140244	0.00167308	0.00184611	0.0016936	0.00152144	0.00152667	0.00179796	0.00196882	0.00179153	0.0016103	0.00177649	0.00223371	0.00239117	0.00199431	0.00158149	0.00153793	0.00165025	0.0018476	0.00188983	0.00211732	0.00197483	0.00189461	0.00175873	0.0020671	0.00214753	0.0025236	0.00227621	0.00226756	0.00209004	0.00219614	0.00209825	0.00210463	0.00217735	0.00212397	0.00195945	0.00196421	0.00236871	0.00228216	0.00217471	0.00200002
E_CTRLN2_r3c1_222.txt	0.000105514	0.000227305	0.000392637	0.000306148	0.000552998	0.000756253	0.000830048	0.000898516	0.0010057	0.00124643	0.00145962	0.00147151	0.00139937	0.00130288	0.00133644	0.00160171	0.00170416	0.00165363	0.00159085	0.0016917	0.00202756	0.00208375	0.00186913	0.0015332	0.00153412	0.00156916	0.00171359	0.0017184	0.00195773	0.00192081	0.00184894	0.00166892	0.00195609	0.00199651	0.00239776	0.00216457	0.00233722	0.00217146	0.0022573	0.00202825	0.0020108	0.00206923	0.00213909	0.00206217	0.00210907	0.00237356	0.00223543	0.00200628	0.00192544
E_CTRLN2_r3c1_227.txt	6.48179e-05	0.000266962	0.000422355	0.000332893	0.000531781	0.000751044	0.000799294	0.000793289	0.000831834	0.00107522	0.00128702	0.00132222	0.00123505	0.00114554	0.00115938	0.00145525	0.00158461	0.00150983	0.00142754	0.00152075	0.00191667	0.00196481	0.00172403	0.00134726	0.00132341	0.00141977	0.00157896	0.00162812	0.00182084	0.00182555	0.00174266	0.0015634	0.00177351	0.00185712	0.00224313	0.00204425	0.00219152	0.00198508	0.00204126	0.00174632	0.00171241	0.00178653	0.00189467	0.00189188	0.0019091	0.00212748	0.00204293	0.00189408	0.00188137
E_CTRLN2_r3c1_441.txt	4.09766e-05	0.000327453	0.000542358	0.000484377	0.000616831	0.000812149	0.000909381	0.000861391	0.000790705	0.000994721	0.00124378	0.00144514	0.00134667	0.0012622	0.00119069	0.00143097	0.00156581	0.00141128	0.00138738	0.00148799	0.0019452	0.00186337	0.0016941	0.00140633	0.00143242	0.00130953	0.00150942	0.00165763	0.00196575	0.00183364	0.00171499	0.00144067	0.00166707	0.00166821	0.00217033	0.00196596	0.00203633	0.00191009	0.00203586	0.00194556	0.00183086	0.00185071	0.00182685	0.00173634	0.00172086	0.00206458	0.00207354	0.00198599	0.00188204
E_CTRLN2_r3c1_443.txt	3.38955e-05	0.000191465	0.000259822	0.000149347	0.00031156	0.000525539	0.000549515	0.000505022	0.000470198	0.000702482	0.000851874	0.000910234	0.000839866	0.000881548	0.000850825	0.00112173	0.00116574	0.0011557	0.00112362	0.00112978	0.00142161	0.00133483	0.00129156	0.00105617	0.00108991	0.001043	0.00113863	0.00118172	0.00135829	0.00137665	0.00133236	0.00111824	0.00130452	0.00137144	0.00176538	0.00165486	0.00184689	0.00172469	0.00175637	0.00146874	0.00132327	0.00134355	0.00145281	0.00151962	0.00154501	0.00173016	0.00171795	0.0015816	0.00158319
E_NODxx0_r1c3_052.txt	0.000115298	0.000559132	0.000985405	0.000978378	0.000997336	0.000889332	0.000708195	0.000432495	0.000317086	0.000332686	0.000449893	0.000579174	0.000711289	0.00082762	0.000822223	0.000709063	0.000628819	0.00041295	0.00031513	0.00041567	0.000749046	0.00103466	0.000979818	0.000997975	0.00107882	0.000922295	0.000465926	0.000154097	0.000408451	0.000649479	0.000933814	0.000646549	0.00063706	0.000361822	0.000599411	0.000566475	0.000570372	0.000432944	0.000371057	0.000432663	0.000751053	0.000895227	0.000923921	0.000636117	0.000648975	0.000853374	0.00103598	0.000993671	0.000780834
E_NODxx0_r1c3_093.txt	0.000149583	0.000615337	0.00110288	0.00108814	0.00106815	0.000890295	0.000768686	0.000515399	0.00041388	0.000375585	0.000575943	0.00071038	0.000836642	0.000904336	0.000947749	0.000812336	0.000667725	0.000406415	0.000266478	0.000383252	0.000641385	0.000929143	0.000892094	0.000876611	0.000945109	0.000787749	0.000499557	0.000279057	0.000489378	0.000714338	0.00100977	0.000787817	0.000650435	0.000346817	0.000563488	0.000640392	0.000634264	0.000488539	0.000367064	0.000425436	0.000713558	0.000799387	0.000840452	0.000577432	0.000610999	0.000709542	0.000856449	0.000911753	0.000862061
E_NODxx0_r1c3_257.txt	6.45475e-05	0.000452395	0.000771001	0.000756722	0.000800573	0.000732983	0.000542	0.000272867	0.000258489	0.000452902	0.000491418	0.00052837	0.000501066	0.000734883	0.000733444	0.00075573	0.000676329	0.000506298	0.000349387	0.000390085	0.000676784	0.00103036	0.00102139	0.00105542	0.00111942	0.000873515	0.000447933	5.49322e-05	0.0003868	0.000587966	0.000876399	0.000585048	0.000689444	0.000497338	0.000632055	0.000533397	0.000435147	0.000430757	0.000369433	0.000574708	0.000839324	0.00107962	0.00110415	0.000901891	0.000863879	0.00104402	0.00126998	0.00116806	0.000877317
E_NODxx0_r1c3_284.txt	0.000273057	0.000283617	0.000543267	0.000534717	0.000652874	0.000504288	0.000464901	0.000291503	0.000290992	0.000422331	0.000712458	0.000822287	0.000709812	0.000735907	0.00077824	0.000675484	0.000467996	0.000208871	0.000145299	0.000218156	0.000397403	0.000549345	0.000547789	0.000553701	0.000600363	0.000492731	0.00044428	0.000440643	0.000576754	0.000662817	0.000859891	0.000680905	0.000533721	0.000322963	0.000515035	0.00053612	0.000363483	0.000156915	9.4489e-05	0.000353211	0.000741532	0.000911633	0.000992677	0.000765008	0.000752403	0.000681041	0.000859884	0.000906975	0.000960124
E_NODxx0_r1c3_311.txt	7.40963e-05	0.000631502	0.00114734	0.00105587	0.000941117	0.000740517	0.000837584	0.000585567	0.000563227	0.000448451	0.000665741	0.000640225	0.000648169	0.000736395	0.000875371	0.000949888	0.000768385	0.000617032	0.00036624	0.000580581	0.000658377	0.00103328	0.000952486	0.000858786	0.000816514	0.00059742	0.000523642	0.000361296	0.000584446	0.000776778	0.00107858	0.000957367	0.00079724	0.000535666	0.000594834	0.00075212	0.000734581	0.000762158	0.000501292	0.000489959	0.000564397	0.000693345	0.000754615	0.000683527	0.000712259	0.000733192	0.000794132	0.000917045	0.000962449
E_NODxx0_r2c1_177.txt	0.000453869	0.00081961	0.000991991	0.000721749	0.000767516	0.000879094	0.000929585	0.000811777	0.000801585	0.000860488	0.000804677	0.000751408	0.000513852	0.000551436	0.000550879	0.000808097	0.000723861	0.000644974	0.000517721	0.00068919	0.000857196	0.00104965	0.000993961	0.000882592	0.000969358	0.000757054	0.000797404	0.000604125	0.000864598	0.000796069	0.00103691	0.000773046	0.00080365	0.000597746	0.000919306	0.000765984	0.000551104	0.000199956	0.000174003	0.000424978	0.000987099	0.00127779	0.00128772	0.000967913	0.000589977	0.00050515	0.000525475	0.000805736	0.000820115
E_NODxx0_r2c1_178.txt	-1.1405e-05	9.7163e-05	0.000247639	0.00037337	0.000348475	0.00023153	8.68515e-05	0.000157941	0.000312701	0.000482783	0.000397677	0.000228663	0.000165853	0.000363483	0.00048005	0.000472434	0.000442613	0.000497556	0.000481813	0.00042288	0.0005184	0.000600491	0.000540724	0.000452091	0.000444663	0.00051072	0.000407901	0.000279042	0.000259731	0.000312774	0.000526866	0.000526035	0.000426938	0.000351792	0.000398141	0.000367496	0.000301378	0.000122196	0.000227293	0.000258024	0.000433881	0.00048832	0.000578696	0.000532058	0.000458963	0.000471661	0.000551526	0.000610909	0.000514708
E_NODxx0_r2c1_186.txt	0.000315921	0.000573974	0.000789284	0.000609442	0.000697297	0.000699327	0.000741086	0.000615311	0.000615855	0.000642202	0.000613534	0.000469291	0.000264567	0.00034753	0.00051237	0.000778245	0.000760155	0.000741291	0.000583094	0.000665482	0.000768748	0.000963591	0.000886045	0.000798482	0.000876231	0.000703117	0.000771813	0.000535242	0.000723608	0.000652702	0.00080239	0.000563483	0.000505564	0.000432513	0.000724574	0.000542926	0.000465722	0.000246753	0.0003749	0.00050166	0.000899081	0.00107986	0.00111468	0.000854497	0.00049935	0.00042001	0.000476012	0.000741723	0.000722834
E_NODxx0_r2c1_227.txt	0.000229442	0.000260518	0.000304704	0.000378651	0.000429354	0.000450433	0.000323547	0.000310318	0.000407767	0.000591232	0.000507672	0.00034161	8.59545e-05	0.000258849	0.00035051	0.000507631	0.000411909	0.000403924	0.000445423	0.000476468	0.000600106	0.000564644	0.00059005	0.000469841	0.000483084	0.000401326	0.000321516	0.000160754	0.000336711	0.000455541	0.000764563	0.000549628	0.000431927	0.000327845	0.000541815	0.000500421	0.000349785	9.48736e-05	0.000216279	0.000383644	0.000663299	0.000742316	0.000712396	0.000600608	0.000370247	0.000411198	0.000368021	0.000578033	0.000487529
E_NODxx0_r2c1_232.txt	-1.70511e-06	0.000248497	0.000391745	0.000349865	0.000202929	0.000101816	9.02115e-05	0.000169924	0.000361192	0.000390739	0.000349848	0.000212253	0.000217524	0.000296344	0.000357283	0.000396504	0.000279683	0.000216038	0.000138213	0.000256837	0.000476089	0.000639686	0.000652981	0.000528836	0.000569235	0.000479565	0.000427717	0.000334646	0.000387375	0.000432439	0.000552019	0.000546697	0.000466109	0.00035087	0.000481474	0.000437837	0.000356322	0.000121885	0.00015758	0.000255361	0.000595658	0.000781286	0.000927117	0.000692267	0.000406626	0.0002765	0.000338352	0.000537614	0.000491944
E_NODxx0_r3c1_035.txt	0.000512977	0.000584785	0.000736786	0.000807946	0.000802422	0.000632778	0.000405363	0.000248022	0.00026697	0.00052386	0.000680608	0.000681059	0.000685488	0.000750825	0.000866495	0.000791731	0.000746859	0.000584133	0.000566876	0.000747284	0.00100585	0.00116644	0.000984409	0.00114147	0.00110115	0.00100336	0.000633551	0.000473337	0.0007082	0.000773295	0.00100116	0.000715011	0.000530174	0.000213466	0.00041619	0.000336286	0.000416512	0.000110939	0.000209761	0.000338047	0.000678131	0.000838599	0.000950472	0.000678949	0.000620156	0.000545353	0.00081503	0.000910491	0.000789181
E_NODxx0_r3c1_071.txt	0.000560563	0.000574899	0.000537982	0.000710365	0.000631734	0.000657748	0.000444245	0.000402871	0.000528443	0.000848513	0.000685887	0.000628908	0.000561812	0.000958704	0.000917067	0.000895972	0.0006797	0.000575907	0.000578046	0.000667435	0.000716445	0.000725855	0.000812346	0.000992875	0.00103036	0.000856053	0.000715811	0.000621275	0.000752569	0.000809532	0.00086043	0.000572622	0.0003876	0.000172162	0.000547019	0.000521418	0.000701154	0.000338015	0.000243558	0.000204954	0.000256463	0.000503127	0.000653375	0.000847254	0.000859296	0.000946206	0.000928516	0.000734065	0.000379162
E_NODxx0_r3c1_115.txt	8.52399e-05	0.000355364	0.00047698	0.000539666	0.000350259	0.000355646	0.00026081	0.000288374	0.000292654	0.000480095	0.00042547	0.000414352	0.000371454	0.000608175	0.0006911	0.000745561	0.000702271	0.000494129	0.00044817	0.000409259	0.000660416	0.000739484	0.000639381	0.000626754	0.000601939	0.000686441	0.000601257	0.000653048	0.000787255	0.000771433	0.000858406	0.000651852	0.000500443	0.000243759	0.000564954	0.000594992	0.000504841	0.000106799	0.000107123	0.000293386	0.000486635	0.000661061	0.000729197	0.000696154	0.000624698	0.000761662	0.000844967	0.000834433	0.000571836
E_NODxx0_r3c1_355.txt	0.000131627	0.000507607	0.000767129	0.00068447	0.000509302	0.000296371	0.000294168	0.000265052	0.000159463	0.000270491	0.0003992	0.000499337	0.000571141	0.000605176	0.000871884	0.000796169	0.000924104	0.000641887	0.000619956	0.00060887	0.00100131	0.0010879	0.00079665	0.000776294	0.00079815	0.000961326	0.000726823	0.000717163	0.00087995	0.00085081	0.0010479	0.000889032	0.000840266	0.000587725	0.000739769	0.000689191	0.0004827	0.000212078	0.000364167	0.000732735	0.00111322	0.00123357	0.00126303	0.000862035	0.000663784	0.000570137	0.000813336	0.00106516	0.00105543
E_NODxx0_r3c1_464.txt	0.000535478	0.000744298	0.000763856	0.000827732	0.000615493	0.0005725	0.000481875	0.000500819	0.000540685	0.000791662	0.000578312	0.000583518	0.000557281	0.000971226	0.00103233	0.00096553	0.000834527	0.000619411	0.0006174	0.000584678	0.000716335	0.000646636	0.000654723	0.000744489	0.000841223	0.000801651	0.000705111	0.000670812	0.000757865	0.000751563	0.000785602	0.000539419	0.00043372	0.00023773	0.000605236	0.000571509	0.000578051	0.000208481	0.000142259	0.000266081	0.000352899	0.000603817	0.000716341	0.000822439	0.000722313	0.000764373	0.00072673	0.000629042	0.000327877
E_NODxx1_r1c1_081.txt	0.000110504	0.000374141	0.000580113	0.000345945	0.000429756	0.000470515	0.000769728	0.000817184	0.00103787	0.00144354	0.00185271	0.00194244	0.00179131	0.00150248	0.001518	0.00148676	0.00159641	0.00141104	0.00135082	0.00154737	0.00180208	0.001887	0.00146268	0.00130377	0.00136659	0.00135454	0.00155054	0.00150459	0.00187596	0.00150178	0.00153783	0.00130906	0.00157482	0.00155848	0.0019178	0.00185637	0.00192827	0.0019286	0.00203537	0.00190912	0.00192655	0.00199059	0.00197094	0.00173008	0.00162342	0.00197251	0.00194584	0.00193479	0.00185996
E_NODxx1_r1c1_180.txt	0.000212003	0.000189504	0.000423779	0.000294619	0.00053985	0.000559283	0.000733933	0.000740671	0.000835698	0.00117245	0.00149107	0.0016137	0.00146571	0.00114185	0.00116079	0.00119923	0.00139505	0.00140037	0.00144792	0.00164225	0.00185531	0.0018169	0.00142924	0.00116609	0.00126319	0.00143099	0.00150762	0.00157451	0.00185182	0.00180673	0.00165561	0.00145179	0.00159481	0.00158468	0.00197142	0.00183731	0.00186401	0.00170027	0.00186378	0.00182154	0.00186046	0.00200009	0.00212801	0.00208994	0.00190381	0.00182941	0.00167235	0.00157694	0.00180298
E_NODxx1_r1c1_220.txt	0.000120691	0.000415723	0.000491392	0.000336521	0.000340023	0.000297558	0.000486314	0.000583837	0.000751103	0.00123594	0.001463	0.00168394	0.00133427	0.00116759	0.00118777	0.00127607	0.00132588	0.000995562	0.000846504	0.000873625	0.00126088	0.00135563	0.00116494	0.00088297	0.000839273	0.000689023	0.000815414	0.000865317	0.0011306	0.000740865	0.00099251	0.000957659	0.00139757	0.00128987	0.00140157	0.00131888	0.00135603	0.00166953	0.00156969	0.00144099	0.00110275	0.00122552	0.00106024	0.000851524	0.00087975	0.00137484	0.00160433	0.00153375	0.00119634
E_NODxx1_r1c1_300.txt	0.000259351	0.000221688	0.000495283	0.0003909	0.000624218	0.000612157	0.000736576	0.000743696	0.000766064	0.00103262	0.00134258	0.0015292	0.00136521	0.00109948	0.00113983	0.00121609	0.00138333	0.00123408	0.00121932	0.00129471	0.001563	0.00167578	0.00136687	0.00108676	0.00102878	0.00121418	0.00133415	0.00138394	0.00160156	0.00152527	0.0014077	0.00123098	0.00137592	0.0013649	0.00174982	0.0016571	0.00170074	0.00155574	0.0017301	0.00181632	0.00177608	0.00189126	0.00194639	0.00196269	0.00184706	0.00180569	0.00172151	0.00152539	0.00162007
E_NODxx1_r1c1_398.txt	-5.93116e-06	0.000122407	0.000285835	0.000309564	0.000513946	0.000455249	0.0004839	0.000564444	0.000630071	0.00121967	0.00129499	0.0016074	0.00124184	0.00114962	0.00113722	0.00118775	0.00128396	0.00113539	0.00110621	0.00115327	0.001483	0.00143471	0.00120586	0.000890261	0.000966297	0.00100781	0.000965897	0.00101529	0.00116083	0.0010682	0.00121737	0.00130185	0.00173669	0.00165927	0.00175084	0.00150428	0.00150101	0.0017676	0.00183565	0.00179413	0.00144372	0.00158212	0.00155631	0.00149043	0.00141874	0.00158156	0.001681	0.00152382	0.00148598
E_NODxx1_r2c4_159.txt	6.62502e-06	1.12005e-05	7.10185e-05	0.000220356	0.000493058	0.000622346	0.00070261	0.000528818	0.000516904	0.00051793	0.000874298	0.00092042	0.000956668	0.000675013	0.000713305	0.000901137	0.00124908	0.00120217	0.00102824	0.000925751	0.00119338	0.00137633	0.00115665	0.00100382	0.000839893	0.000901746	0.00101926	0.0010374	0.00123965	0.00100715	0.00107083	0.000846784	0.00099226	0.000995207	0.0013105	0.00130619	0.00137125	0.00127103	0.00132406	0.00126284	0.0012653	0.00133977	0.00127451	0.00120354	0.00117931	0.00138239	0.00147117	0.00136737	0.0012759
E_NODxx1_r2c4_173.txt	3.53438e-05	0.000131483	0.000311248	0.000230594	0.000371054	0.000407838	0.000473711	0.000409865	0.000521326	0.000610929	0.000741514	0.000703358	0.000661637	0.000621316	0.000636746	0.000829995	0.000941608	0.000886937	0.000927894	0.00100919	0.00120333	0.00116956	0.00106796	0.000902973	0.000875579	0.000880247	0.000933978	0.00104614	0.00120929	0.00127037	0.00120651	0.00111633	0.00115446	0.00110472	0.00124562	0.00118024	0.00133439	0.00123799	0.00135659	0.00126218	0.00129098	0.0012334	0.00121539	0.0012222	0.00122158	0.00141687	0.00139991	0.00135433	0.00127064
E_NODxx1_r2c4_254.txt	3.8811e-06	0.000162458	0.000301159	0.000358036	0.000332366	0.000337922	0.00024697	0.000247596	0.000302296	0.000367505	0.000539175	0.000492419	0.00053437	0.00043113	0.000550114	0.000714676	0.000827405	0.000696488	0.000644978	0.000711573	0.000821611	0.000832563	0.000618579	0.000608868	0.000508105	0.000662845	0.000816056	0.000940462	0.00104329	0.000943704	0.000875659	0.000612825	0.000554452	0.000409758	0.000633723	0.000682302	0.000847825	0.000845574	0.000837075	0.000805659	0.000663379	0.000652892	0.000726059	0.000835119	0.000763972	0.000777644	0.000836712	0.000811518	0.00080633
E_NODxx1_r2c4_255.txt	2.23944e-05	0.000199993	0.000252851	0.000277242	0.000258261	0.000371005	0.000271638	0.000308086	0.000286815	0.000399425	0.000538687	0.000470702	0.0006016	0.000483396	0.000697725	0.000825368	0.000919435	0.0007739	0.000618043	0.000709692	0.000845494	0.000925572	0.000668297	0.000646376	0.000455526	0.000633441	0.000814193	0.000902362	0.00101014	0.00088333	0.00092403	0.000659265	0.000642557	0.000507752	0.000731654	0.00073179	0.000819272	0.000847379	0.00069392	0.000775486	0.00065054	0.000856986	0.000928086	0.000953502	0.000834452	0.000772545	0.000908062	0.000902266	0.000940259
E_NODxx1_r2c4_399.txt	5.29597e-05	0.000156387	0.000344497	0.000223133	0.000487809	0.000684699	0.00094648	0.000882549	0.000882359	0.00103871	0.00127806	0.00136837	0.00128926	0.00123273	0.00121313	0.00136959	0.00141462	0.00140791	0.00138488	0.00147073	0.00167881	0.00166389	0.00153851	0.00138737	0.00140698	0.00137401	0.00129531	0.0012335	0.00143342	0.00151027	0.00158922	0.00151439	0.00176435	0.00175555	0.00208426	0.00182488	0.00191151	0.00179463	0.0019311	0.00180964	0.00185048	0.00197971	0.00199829	0.00184463	0.00171264	0.00196804	0.00184051	0.00185109	0.0017592
E_NODxx1_r3c2_193.txt	8.25204e-05	6.61436e-05	0.000101714	3.39267e-05	0.000305913	0.000374361	0.00039166	0.000420958	0.000446238	0.000736478	0.000763958	0.0009248	0.000771889	0.000727735	0.00074369	0.000894891	0.000866882	0.000782058	0.000746501	0.000903238	0.00108582	0.00108871	0.000921064	0.000796668	0.000988571	0.000948648	0.000919955	0.000695979	0.000879381	0.000829912	0.000848919	0.000682148	0.00112393	0.00110149	0.00131198	0.000935727	0.00112977	0.0011783	0.00106981	0.000805548	0.00077536	0.00123021	0.00141588	0.00136071	0.00119689	0.00141097	0.00132886	0.00120317	0.00117355
E_NODxx1_r3c2_197.txt	0.00027952	0.000205425	0.000356543	0.000249667	0.00057955	0.000601962	0.000621889	0.000620131	0.000645949	0.000911839	0.000947028	0.00102656	0.000983822	0.00103112	0.00116507	0.0011382	0.0011632	0.00117184	0.00122692	0.00141907	0.00135092	0.00137149	0.00104567	0.00111263	0.00126158	0.00126792	0.00114199	0.000895469	0.00106196	0.0011085	0.00112646	0.000931874	0.00122691	0.00133024	0.00168965	0.00140624	0.00157004	0.00156763	0.00153727	0.00132262	0.00114243	0.00151257	0.00157243	0.00148451	0.00137105	0.00171818	0.00179227	0.00170072	0.00156024
E_NODxx1_r3c2_215.txt	8.05922e-05	0.000187274	0.000334246	0.000417889	0.000677235	0.000765527	0.000666534	0.000630036	0.000682461	0.000986882	0.00118336	0.00134722	0.00120072	0.00114277	0.001188	0.00135207	0.00133747	0.00115917	0.000991676	0.00113297	0.00138922	0.00151425	0.00124589	0.00106005	0.00101435	0.00109634	0.00109175	0.00113899	0.00137545	0.00129758	0.0012422	0.000928071	0.00121987	0.00106917	0.00142701	0.00130637	0.00164474	0.00169059	0.00170407	0.0015177	0.00149947	0.00166191	0.00175498	0.00165974	0.00164604	0.00191368	0.00183665	0.0016626	0.00149455
E_NODxx1_r3c2_302.txt	1.4354e-05	0.000252859	0.000483491	0.000552662	0.000690064	0.000784036	0.000757571	0.000713405	0.000714436	0.00102469	0.0012938	0.00137837	0.00117872	0.00112404	0.00112855	0.00128463	0.00133745	0.00139623	0.00131333	0.00141883	0.00159911	0.00166023	0.00139918	0.00125776	0.00132348	0.0014584	0.00131572	0.00120704	0.00126325	0.00128748	0.00137661	0.00116277	0.00133584	0.00115808	0.00153085	0.00143175	0.00177896	0.00192965	0.00204578	0.00184724	0.00156788	0.00174081	0.00171639	0.00179679	0.0017032	0.00219445	0.00216261	0.00186096	0.0014657
E_NODxx1_r3c2_400.txt	0.000213026	0.000147251	0.000379375	0.000396257	0.000784627	0.000771827	0.000801456	0.000803614	0.000908118	0.00103662	0.00105328	0.000948091	0.0010195	0.0011094	0.0014925	0.00154812	0.00162336	0.00143691	0.00132327	0.00135687	0.00135615	0.00138054	0.00116041	0.00119455	0.00135769	0.00129576	0.00115636	0.00101138	0.00133068	0.00159155	0.00152957	0.00119115	0.00138096	0.0016393	0.00214968	0.00180861	0.0019758	0.00176395	0.00173135	0.00148209	0.00144376	0.00179331	0.00178512	0.00160485	0.00140665	0.00163434	0.00180379	0.00175484	0.00165545
E_NODxx2_r1c3_406.txt	-3.44459e-05	0.000162751	0.000242884	0.000228251	0.000385127	0.000633273	0.00081426	0.000864276	0.000889875	0.00107093	0.00127487	0.00138189	0.00127769	0.00115155	0.00122959	0.00141361	0.00152082	0.00139037	0.00131984	0.00138626	0.00167792	0.00171177	0.00151068	0.0012478	0.00127215	0.00129201	0.00140631	0.00149676	0.00181835	0.00175719	0.00169696	0.00144299	0.00168896	0.0015986	0.00193646	0.00173757	0.00187571	0.00171842	0.00178566	0.00172332	0.00177544	0.00182704	0.00176953	0.00164371	0.00166771	0.0018942	0.00183521	0.00168333	0.00167435
E_NODxx2_r1c3_459.txt	5.56496e-05	0.000170936	0.00027603	0.000184522	0.000356266	0.000597821	0.000765069	0.000923258	0.000905587	0.00115426	0.00141392	0.00147904	0.00120856	0.000911483	0.0010498	0.00131413	0.0014968	0.00125152	0.00115244	0.00126047	0.00176307	0.00184249	0.00161668	0.00135071	0.0014756	0.00158978	0.00169996	0.00176408	0.00202088	0.00205135	0.00206452	0.0017364	0.00180261	0.00170854	0.00212139	0.00198664	0.00212053	0.00191967	0.00191606	0.00178209	0.00177395	0.00180022	0.00179612	0.00178364	0.00191815	0.00207582	0.00193371	0.0017615	0.00178317
E_NODxx2_r1c3_465.txt	-4.01222e-05	2.46342e-05	4.91342e-05	0.000107944	0.000199803	0.000326086	0.000391242	0.000427133	0.000509097	0.000749545	0.000920809	0.00101259	0.00095813	0.000887528	0.000905102	0.000971943	0.00103164	0.000975648	0.00094272	0.000967721	0.00122441	0.00124326	0.0010883	0.000831667	0.000756826	0.000800961	0.000866808	0.00103835	0.0013079	0.0013021	0.00125173	0.00103242	0.00117738	0.00107178	0.00138528	0.0012151	0.00128924	0.00111576	0.00121187	0.00123826	0.00139671	0.00147552	0.00143254	0.00128775	0.00128771	0.00149379	0.00149234	0.00135149	0.00129185
E_NODxx2_r1c3_474.txt	-6.41652e-05	8.22832e-05	9.67809e-05	0.000142905	0.00027081	0.000489752	0.000543129	0.000536147	0.000505157	0.000671761	0.000842583	0.00100728	0.000992237	0.000907603	0.000932026	0.000923933	0.000899221	0.000889975	0.000943446	0.00107485	0.00115317	0.00124201	0.0010253	0.000865544	0.000775745	0.000887503	0.000911821	0.000967007	0.00111394	0.00104537	0.00102823	0.000967282	0.00118124	0.00117506	0.00140311	0.0012635	0.00131677	0.00120079	0.00128285	0.00118805	0.00123867	0.00133299	0.00134203	0.00126766	0.00129364	0.00159464	0.00150366	0.00130735	0.00119319
E_NODxx2_r1c3_479.txt	-4.20637e-05	0.000185693	0.000278468	0.000288667	0.000385642	0.000599523	0.000776693	0.00087496	0.000955866	0.00107598	0.00117345	0.00120291	0.00107266	0.00100493	0.00109766	0.00136243	0.00153034	0.001382	0.00129378	0.00130212	0.00164574	0.00162384	0.001394	0.00111176	0.00118987	0.00125048	0.0013653	0.00146881	0.00182076	0.00183152	0.00178568	0.00141297	0.001589	0.00141156	0.00182722	0.00161873	0.00174372	0.00155469	0.00165219	0.00165858	0.00170904	0.00168764	0.00162402	0.00150734	0.00155619	0.00165326	0.00166524	0.00152749	0.00160865
E_NODxx2_r2c2_166.txt	-0.000116963	8.85667e-05	0.000184717	0.000253006	0.000315486	0.000453522	0.000539655	0.000640316	0.000776834	0.00101779	0.00125254	0.00130276	0.00118949	0.00105716	0.00112442	0.00137597	0.00157562	0.00144294	0.00131724	0.00121738	0.00154888	0.00152719	0.00134985	0.0011288	0.00116339	0.00129212	0.00129773	0.00133582	0.00152479	0.00141471	0.00141281	0.00120344	0.00158304	0.0015216	0.00196922	0.00182981	0.00211279	0.00196724	0.00195719	0.00165627	0.00165264	0.00178374	0.00193069	0.00178788	0.00174125	0.00187844	0.0017943	0.00173833	0.00172261
E_NODxx2_r2c2_285.txt	-6.57131e-05	1.70328e-05	9.67625e-05	0.000178303	0.000241239	0.000356049	0.000397205	0.000514085	0.000619891	0.000833873	0.000975863	0.00101162	0.000948624	0.000828144	0.000875967	0.000966169	0.00117118	0.00112251	0.00106654	0.000950653	0.00112425	0.0011844	0.00107353	0.000947892	0.000873394	0.000910975	0.000898967	0.000915003	0.00112174	0.00105392	0.00110684	0.00101477	0.0013394	0.00132089	0.00160609	0.00145756	0.00157707	0.00142006	0.00137178	0.00126298	0.00128342	0.00144462	0.00145915	0.00135679	0.0013145	0.00146298	0.00144505	0.00142907	0.00139708
E_NODxx2_r2c2_286.txt	-7.79106e-05	0.000132194	0.000271725	0.000307513	0.000295518	0.000430798	0.000477989	0.000608249	0.000673016	0.000946424	0.00117064	0.0012122	0.0010868	0.000957865	0.00102314	0.00122823	0.00138287	0.00122744	0.00106246	0.000968863	0.00130237	0.00130498	0.00117676	0.000962345	0.00101941	0.00112875	0.00110872	0.00113727	0.00130414	0.00124418	0.00120849	0.00104382	0.00144284	0.0014006	0.00179416	0.00154471	0.00182045	0.00163099	0.0016388	0.00133637	0.00135383	0.00152928	0.00173945	0.00164524	0.00155147	0.00159457	0.00148538	0.00144623	0.00145647
E_NODxx2_r2c2_449.txt	9.09733e-05	0.00019484	0.000383979	0.000377846	0.000488098	0.000603735	0.000546301	0.00061733	0.000545997	0.000768234	0.000823035	0.000861966	0.000809311	0.000749955	0.000827159	0.000903715	0.000996786	0.000938805	0.000855906	0.000930264	0.00104905	0.00112462	0.000888971	0.000768174	0.000758109	0.000860625	0.000909702	0.000885133	0.00103447	0.00109465	0.00112227	0.000971796	0.000996374	0.000964336	0.00123894	0.00109219	0.00114159	0.00104392	0.00117332	0.0011601	0.00116201	0.00119205	0.001189	0.00110617	0.00109821	0.00120924	0.00113934	0.00100293	0.000940911
E_NODxx2_r2c2_452.txt	-7.95293e-05	5.45376e-05	0.000161557	0.000270838	0.000335604	0.000475498	0.000509048	0.000624755	0.00069511	0.000914009	0.00105551	0.00106592	0.000982431	0.00087697	0.000973654	0.0010951	0.00125691	0.00115175	0.00106201	0.000951903	0.00117355	0.00120915	0.00113085	0.000971503	0.000945713	0.00100971	0.000998392	0.00102751	0.00118776	0.00111245	0.00110466	0.000951396	0.00129636	0.00131158	0.00164551	0.00149217	0.00165199	0.00151284	0.00147147	0.00129394	0.00129347	0.00144806	0.00152872	0.00144178	0.00137613	0.00149844	0.00142817	0.00141614	0.00136913
E_NODxx2_r3c3_031.txt	0.000149378	0.000312466	0.000469012	0.000246706	0.00054338	0.000714327	0.000909461	0.000876117	0.000965703	0.00126985	0.00141851	0.00152894	0.00128604	0.00119458	0.00113703	0.00137138	0.00153811	0.00146079	0.00141458	0.00139643	0.00170071	0.00173786	0.00149162	0.00125592	0.00126251	0.00134114	0.00161671	0.00165485	0.001945	0.00180874	0.00180308	0.00163853	0.00179212	0.00174144	0.00209228	0.0018529	0.0020426	0.00192177	0.00206228	0.00190928	0.00199889	0.00203271	0.00192893	0.00175475	0.0017838	0.00216058	0.00204771	0.00192155	0.0017098
E_NODxx2_r3c3_202.txt	2.68615e-05	0.000159245	0.000277278	0.000172304	0.000372225	0.000481923	0.000707343	0.000617932	0.000768332	0.000990434	0.00117362	0.00113653	0.000952209	0.000868991	0.000957127	0.00118346	0.00137837	0.00136666	0.00135204	0.00142267	0.00164393	0.00168047	0.00144312	0.00111149	0.00106532	0.00111705	0.00133375	0.0013612	0.00152908	0.00145087	0.00145345	0.00140435	0.00161476	0.00160689	0.00195139	0.00167057	0.00188463	0.00172058	0.00191857	0.00165078	0.00179251	0.00179257	0.00185015	0.00155165	0.00165454	0.00190854	0.00193531	0.00188756	0.00171658
E_NODxx2_r3c3_332.txt	5.81277e-05	0.00014939	0.000147975	6.19525e-05	0.0003129	0.00053766	0.000680869	0.000675836	0.00078005	0.00107133	0.00120495	0.00123913	0.00104733	0.000956	0.00108741	0.00122291	0.00140955	0.0012906	0.00135594	0.00141497	0.00165926	0.00170399	0.00146135	0.0012074	0.00111305	0.00119561	0.00130707	0.00151288	0.0016439	0.00168583	0.00155232	0.00152536	0.00167089	0.00167526	0.00190494	0.00170266	0.00188446	0.00186001	0.00202923	0.00184234	0.00188923	0.00188768	0.00196006	0.00172004	0.00182207	0.00199945	0.00203198	0.00201651	0.00189153
E_NODxx2_r3c3_446.txt	0.000180734	0.000156601	0.000102845	3.3687e-05	0.000313781	0.000550658	0.000697495	0.000751173	0.000834417	0.00107509	0.00118132	0.00123714	0.00110275	0.00100576	0.00113827	0.00124019	0.00139761	0.00122001	0.00126786	0.00131561	0.00158657	0.00163749	0.00143778	0.00124388	0.00114548	0.00123309	0.00127201	0.00148289	0.00157677	0.00168273	0.00155829	0.00152745	0.00161969	0.00161456	0.00174978	0.00161748	0.00173992	0.00178956	0.00188923	0.00175049	0.00170651	0.00172096	0.00179415	0.00166441	0.00173816	0.00186447	0.00186478	0.00183373	0.00176662
E_NODxx2_r3c3_514.txt	7.76994e-05	0.000207919	0.000279993	0.000113908	0.000311369	0.000459122	0.000640175	0.000598915	0.000726279	0.000974226	0.00113525	0.00114987	0.00100576	0.000936247	0.00103349	0.00116467	0.00128816	0.00118453	0.00117645	0.00122272	0.00151632	0.00158215	0.00139046	0.00104167	0.000991312	0.00109968	0.00136819	0.0013584	0.00155101	0.00150116	0.00159975	0.00152836	0.00169944	0.00162686	0.00189855	0.00162745	0.00190141	0.00176141	0.00196079	0.00158911	0.00175667	0.00174409	0.00193218	0.00161943	0.00177683	0.00209282	0.00213944	0.00194374	0.00172385
I_CTRLN0_r4c1_033.txt	0.000422997	0.000430119	0.000401212	0.000505858	0.000607441	0.000982091	0.000663423	0.000638163	0.000525699	0.00104383	0.000999491	0.00107789	0.000905639	0.00115709	0.00124833	0.00129106	0.00100197	0.000733247	0.000608816	0.00101558	0.00114138	0.00118754	0.00118637	0.00124479	0.00134111	0.00119567	0.000983947	0.000913093	0.00104751	0.00112194	0.000945759	0.000434682	0.00023429	0.000481049	0.00100868	0.00117239	0.000880405	0.000551913	0.000506051	0.000716215	0.000988594	0.00087971	0.000744799	0.000466844	0.000784912	0.00106965	0.00121489	0.000834379	0.000786342
I_CTRLN0_r4c1_052.txt	0.000137783	0.000486898	0.000651971	0.000684265	0.000701278	0.000778984	0.000529183	0.000358758	0.000408011	0.000599279	0.000676001	0.000604352	0.000517122	0.000556681	0.000537947	0.000644247	0.00064287	0.000567356	0.000459476	0.000553995	0.000703385	0.000872314	0.000869776	0.000923442	0.00106426	0.000955884	0.000804467	0.000717637	0.000892262	0.000868284	0.000588792	0.000235115	0.000158711	0.000343686	0.000672623	0.000877181	0.000773515	0.000620043	0.000575724	0.000768751	0.00112519	0.00116521	0.00108039	0.000692974	0.000760177	0.000853266	0.00107912	0.00104088	0.000998371
I_CTRLN0_r4c1_067.txt	0.000159929	0.00046106	0.000721236	0.000849274	0.000720378	0.000406259	0.00039527	0.000343774	0.000484145	0.000461863	0.000621918	0.000790397	0.000746206	0.000688094	0.000569402	0.000784292	0.00104628	0.00105111	0.000912146	0.000659552	0.000852981	0.00092296	0.000943477	0.00069335	0.000820812	0.000862005	0.00103918	0.000851646	0.000906425	0.000991546	0.000897655	0.000733691	0.000574686	0.000582113	0.000634613	0.000757614	0.000853427	0.000877522	0.000878486	0.00115695	0.00158879	0.00163001	0.00135166	0.00107557	0.00102906	0.00108591	0.00126628	0.00132207	0.0011463
I_CTRLN0_r4c1_116.txt	0.000104867	0.000373576	0.000514999	0.000619918	0.000694908	0.000816957	0.000537326	0.000341021	0.000373073	0.000665802	0.000775461	0.000828688	0.000741938	0.00083732	0.000792464	0.000895322	0.000868188	0.000736807	0.000614151	0.000761896	0.000928079	0.00100734	0.00095764	0.000972075	0.00115547	0.00105302	0.000919846	0.000753293	0.000945612	0.000981313	0.00086695	0.000429369	0.000323018	0.000436499	0.000846546	0.000992789	0.000876312	0.00064953	0.000633267	0.000861446	0.00130467	0.00131324	0.00120875	0.000822309	0.00091191	0.00101517	0.00120437	0.00110093	0.000954469
I_CTRLN0_r4c1_144.txt	0.0003976	0.000624784	0.000601101	0.000435492	0.000473153	0.000694126	0.000546222	0.000386408	0.00037797	0.000489308	0.000445612	0.000359143	0.000336837	0.0004224	0.000469392	0.000562936	0.000506086	0.000425006	0.000370352	0.000615004	0.000615261	0.000824284	0.00078078	0.00112908	0.00124776	0.00108643	0.000676018	0.000618738	0.000873467	0.0008605	0.000681794	0.000417588	0.000358248	0.000436193	0.000736002	0.00104252	0.000953584	0.000755689	0.000726372	0.000863056	0.00110285	0.00112885	0.00122224	0.000970412	0.000969475	0.000993616	0.00118429	0.00127958	0.00124857
I_CTRLN0_r5c1_074.txt	7.10634e-05	0.00033446	0.000584213	0.000627617	0.000747871	0.000702479	0.00050724	0.000215697	0.000175552	0.000261011	0.000488139	0.00040887	0.000333703	0.000288071	0.00029473	0.000436126	0.000409802	0.000528662	0.000606683	0.00066769	0.000868537	0.000969933	0.000984459	0.000983582	0.000882719	0.000802048	0.000632896	0.000520601	0.000668852	0.000706392	0.000984393	0.000840375	0.000904953	0.000752262	0.00102737	0.00088497	0.000612534	0.00024163	0.000137092	0.000488711	0.000816327	0.00102736	0.00105225	0.000836956	0.000820213	0.00079782	0.00104202	0.00098887	0.000865909
I_CTRLN0_r5c1_141.txt	0.000315992	0.0002482	0.000345114	0.000367788	0.000563876	0.000594624	0.000388392	0.000227986	0.000153975	0.000346769	0.00063818	0.000720421	0.000642724	0.000573962	0.000564349	0.000514686	0.000485355	0.000589874	0.000686238	0.000663628	0.000600493	0.000696998	0.000721643	0.000865982	0.000746968	0.000810424	0.000704926	0.000864622	0.000919474	0.000777845	0.000608051	0.000481259	0.000526668	0.000575446	0.000658959	0.000828364	0.000612232	0.000479665	0.000346908	0.000696405	0.000803678	0.00087494	0.000855822	0.00069354	0.000626285	0.000548078	0.000863661	0.0010333	0.000916013
I_CTRLN0_r5c1_181.txt	4.5673e-05	0.000362061	0.000585155	0.000533834	0.000580939	0.000481642	0.000446964	0.000260519	0.000349338	0.000340022	0.000284467	0.000226688	0.000244909	0.000405246	0.000407904	0.000379341	0.000272478	0.000219157	0.000336611	0.000435355	0.000800203	0.000881907	0.000966433	0.000853532	0.000870871	0.000614295	0.000375916	0.000105197	0.000232252	0.000387152	0.000628537	0.000583023	0.000559853	0.0004693	0.000773391	0.000682284	0.000565371	0.000262587	0.000279002	0.000423224	0.00080251	0.000845717	0.000745812	0.000560851	0.000436909	0.000663618	0.000703272	0.000817827	0.000749007
I_CTRLN0_r5c1_202.txt	1.59855e-05	0.000486845	0.000689401	0.000654874	0.00064234	0.000599835	0.000601462	0.000333816	0.000329219	0.000214034	0.000264165	0.000197646	0.000183796	0.000311478	0.00043661	0.000577791	0.000506059	0.000431037	0.000546552	0.000576846	0.000923154	0.000892387	0.000931246	0.000851213	0.000858513	0.000629699	0.000426498	0.000203005	0.000367712	0.000321745	0.000625659	0.000541371	0.000705017	0.000634936	0.000987338	0.000720185	0.000550063	0.000141011	0.000310294	0.000467005	0.00091719	0.000999675	0.000944921	0.000872675	0.000736753	0.000893538	0.000852796	0.000859157	0.00077048
I_CTRLN0_r5c1_206.txt	1.58084e-05	0.00019107	0.000303592	0.000427181	0.000561121	0.000668821	0.000523244	0.000263071	0.000102486	0.000177851	0.000433296	0.000390293	0.000345484	0.000275307	0.000600988	0.000609822	0.000583099	0.000485474	0.000631794	0.000845885	0.00101404	0.00111145	0.00100869	0.00107594	0.000994951	0.000722149	0.000386037	0.000391772	0.000749519	0.000866336	0.000975143	0.000873528	0.000848491	0.000700653	0.00081179	0.000788145	0.000568131	0.000389124	0.000418728	0.000699982	0.000955553	0.00101788	0.00111207	0.00103826	0.000947119	0.000894911	0.0010664	0.00123762	0.00116389
I_CTRLN0_r6c3_092.txt	0.000360188	0.000514686	0.000729506	0.000905463	0.000842924	0.000760821	0.00036351	0.000303736	0.000176385	0.000181342	0.000409279	0.000619415	0.000911563	0.000957062	0.000878328	0.000614401	0.000529239	0.000386119	0.000340475	0.00026937	0.000753681	0.00102867	0.00114897	0.00113266	0.00123501	0.0010987	0.000744577	0.000497017	0.000694353	0.000624177	0.000959326	0.00058634	0.000659364	0.000342801	0.000643225	0.000540898	0.000631948	0.000381244	0.000414886	0.000531226	0.000929917	0.00111672	0.00104288	0.000725181	0.000693203	0.000896924	0.00123908	0.00134124	0.00107668
I_CTRLN0_r6c3_109.txt	0.000816192	0.000873535	0.000943021	0.00122674	0.00102091	0.000995386	0.000574054	0.000667237	0.000352233	0.000387762	0.000615807	0.00105668	0.00133224	0.00125191	0.0011288	0.000697658	0.000720536	0.000494692	0.000655328	0.000491617	0.000977924	0.00108645	0.00109096	0.00099265	0.00124012	0.00124589	0.00109801	0.000686477	0.000903084	0.000766495	0.00111449	0.00083981	0.000999443	0.000762976	0.00103061	0.000893332	0.00101215	0.000735722	0.000686875	0.000871125	0.00125154	0.00134074	0.0012	0.000859183	0.000771996	0.000837249	0.00105036	0.00125302	0.00102386
I_CTRLN0_r6c3_110.txt	0.000685067	0.000659903	0.000835347	0.00119632	0.001167	0.00104756	0.000426715	0.000394716	0.000281746	0.000369802	0.000588515	0.000808614	0.00103169	0.00108225	0.000946192	0.000693878	0.000669556	0.000565295	0.0004959	0.000247264	0.000679494	0.000853849	0.00106999	0.00111685	0.00134734	0.00123437	0.000967699	0.000753534	0.000844439	0.000634289	0.000965575	0.000682458	0.000908013	0.000611088	0.00101546	0.000797735	0.000860373	0.000609582	0.000597383	0.000743722	0.00104032	0.00129215	0.00123467	0.000936853	0.000887222	0.00103358	0.00133521	0.00141434	0.00114082
I_CTRLN0_r6c3_125.txt	0.000319338	0.000760679	0.000759406	0.000864587	0.000586223	0.000634632	0.000479138	0.000379152	0.000278311	0.000138942	0.000452096	0.000617651	0.000919694	0.000911124	0.000996742	0.000659758	0.000523742	0.000212317	0.000350316	0.000155863	0.000516814	0.000552521	0.000631424	0.000769696	0.000949629	0.00102814	0.00076181	0.000419458	0.000579893	0.00053833	0.00103481	0.00084497	0.000874833	0.000561749	0.00069049	0.000623757	0.000528908	0.000377716	0.000377436	0.000710367	0.00108614	0.00128419	0.00114683	0.000818134	0.000656573	0.000743811	0.000839693	0.00104352	0.000895528
I_CTRLN0_r6c3_144.txt	0.000492211	0.00053622	0.000744647	0.000965071	0.0010152	0.000880227	0.000402364	0.00026379	0.000242896	0.000251089	0.000507423	0.00060162	0.000851537	0.000900252	0.000858059	0.000696614	0.000580079	0.000503598	0.000405127	0.000363807	0.000808554	0.00108348	0.00124706	0.00126969	0.0013436	0.00118158	0.000807127	0.000623616	0.000800318	0.00069947	0.0010778	0.000671537	0.000802908	0.000421077	0.000736226	0.000565548	0.000734488	0.000574683	0.000649889	0.000692064	0.00100531	0.0012593	0.0011727	0.000883153	0.000866845	0.00112405	0.0015052	0.00156121	0.00128242
I_CTRLN1_r1c4_256.txt	-4.33646e-05	0.000141766	0.000369153	0.000352349	0.000553083	0.000499585	0.000635332	0.000560521	0.000665535	0.000771863	0.000938877	0.00103017	0.000900612	0.000851615	0.000896505	0.00113986	0.00117649	0.00111303	0.00105843	0.00119814	0.00143122	0.00150261	0.00126302	0.00102526	0.00109716	0.00119066	0.00129629	0.00126931	0.0014756	0.00143675	0.00144687	0.00131996	0.0013991	0.00134044	0.00153207	0.00150818	0.0016218	0.00146625	0.00149742	0.00133951	0.00133704	0.00144523	0.00137996	0.00137851	0.00133243	0.00166089	0.0016239	0.00158026	0.00148997
I_CTRLN1_r1c4_275.txt	-8.82753e-05	9.17019e-05	0.000263595	0.000301821	0.000508651	0.000519835	0.000637643	0.000546233	0.000531924	0.000791773	0.000986712	0.00116522	0.000926373	0.000805815	0.00082767	0.00112715	0.00124039	0.00117051	0.00105582	0.00124697	0.00155208	0.00166731	0.00133558	0.0010771	0.0010671	0.00122868	0.00141778	0.00145145	0.00149483	0.00137364	0.00143405	0.00147408	0.00175148	0.00168539	0.00181282	0.00155906	0.00167488	0.00169416	0.00180999	0.00159848	0.00146986	0.00160857	0.00156189	0.00157271	0.00148577	0.00187441	0.00185082	0.00178574	0.00167698
I_CTRLN1_r1c4_334.txt	-8.64489e-05	0.000181868	0.000314396	0.00029912	0.000576935	0.000805646	0.00100437	0.000727538	0.000684747	0.000907537	0.00115443	0.00118545	0.000999318	0.000875243	0.000885511	0.00106513	0.00112409	0.00114129	0.00108846	0.00129714	0.0015121	0.00158844	0.00137428	0.00113425	0.00105988	0.00105747	0.00121618	0.00133642	0.00153637	0.00148042	0.00143831	0.00136304	0.00147811	0.00143964	0.00173754	0.00169244	0.00185091	0.0015947	0.00154278	0.00134776	0.0013892	0.00157767	0.00151393	0.00146871	0.00132422	0.00169626	0.00165133	0.00173744	0.00162926
I_CTRLN1_r1c4_356.txt	-6.88241e-05	0.000127294	0.000316563	0.000311798	0.000563131	0.000607297	0.000763835	0.000595452	0.000642908	0.000787479	0.000982362	0.00105308	0.000892515	0.000810409	0.000845499	0.00107176	0.00112363	0.00109761	0.00106023	0.00122639	0.00144321	0.00150025	0.0012695	0.00104523	0.00107596	0.00114015	0.00125218	0.00127387	0.00147935	0.00145781	0.00145066	0.00134588	0.00142012	0.00137918	0.00158215	0.00156521	0.00168725	0.00151206	0.00149735	0.00131748	0.00133465	0.00145605	0.00137822	0.00136343	0.00129364	0.00165836	0.00161376	0.00161409	0.001497
I_CTRLN1_r1c4_359.txt	-7.39862e-05	0.000149063	0.000383513	0.00034823	0.000519731	0.000432123	0.000614466	0.000524114	0.00061225	0.000718295	0.000894472	0.0010228	0.000860126	0.000825731	0.000855111	0.00110295	0.0011114	0.00103347	0.00094088	0.00107913	0.00134	0.00147244	0.00123798	0.000949484	0.000969365	0.00106722	0.00123201	0.00121456	0.00134388	0.00125125	0.00129345	0.00122073	0.00133581	0.00127355	0.00147515	0.00139513	0.0014989	0.00136387	0.00143876	0.0012507	0.00119416	0.0013536	0.00131414	0.00137923	0.00125857	0.00157033	0.00152861	0.0015215	0.00149308
I_CTRLN1_r2c1_304.txt	5.03185e-05	0.000156695	0.000323169	0.000432172	0.000655871	0.000760253	0.000741251	0.000799716	0.000764343	0.000898693	0.00100813	0.00129252	0.00135182	0.00129743	0.00122761	0.0013274	0.00148868	0.00144268	0.00142085	0.001502	0.00173505	0.00173282	0.00147616	0.00133921	0.00120462	0.00117621	0.00124091	0.00135476	0.00152874	0.00147702	0.00154264	0.00140063	0.00161059	0.00159378	0.00183153	0.00163184	0.00158637	0.00149559	0.00150294	0.00144606	0.00157486	0.00162125	0.00168248	0.00151914	0.00167159	0.00188219	0.00190788	0.00158047	0.00151663
I_CTRLN1_r2c1_349.txt	0.000106914	7.70901e-05	0.000305818	0.000300676	0.000436332	0.000297424	0.000321696	0.000511611	0.00064359	0.00087719	0.000923156	0.00110098	0.00113666	0.00120112	0.00119142	0.00124398	0.00139792	0.0013212	0.00131215	0.00134964	0.00151817	0.0015313	0.00130443	0.00115572	0.00101888	0.00101351	0.00120928	0.00135551	0.0014769	0.00138171	0.00140642	0.0012936	0.00150365	0.00152388	0.00168704	0.00158211	0.00156978	0.00156846	0.00151709	0.00143469	0.00153901	0.00161363	0.00165553	0.00147795	0.00155612	0.00177485	0.00176105	0.00148506	0.00147402
I_CTRLN1_r2c1_371.txt	8.10359e-05	0.000110568	0.000261624	0.000276353	0.000398009	0.000350625	0.000218364	0.000387062	0.000420751	0.000648651	0.00053577	0.000695813	0.000759295	0.00092592	0.000900245	0.000929654	0.000965587	0.000907905	0.000922154	0.00108241	0.00125323	0.00127602	0.00109511	0.00101701	0.000797397	0.000642829	0.000684233	0.000846904	0.000976596	0.00099356	0.001089	0.00103578	0.00126555	0.00127014	0.00138081	0.00122185	0.00117222	0.00108636	0.00106126	0.000948392	0.00117758	0.00110881	0.0011891	0.000938915	0.00115943	0.00135321	0.00142972	0.00115537	0.00114864
I_CTRLN1_r2c1_372.txt	5.50839e-05	9.889e-05	0.000259474	0.000274704	0.000437334	0.000419735	0.000426926	0.000568945	0.000593646	0.000767038	0.000823225	0.00107721	0.00114311	0.00112071	0.00109555	0.00115818	0.00130037	0.00123175	0.00118132	0.0012466	0.00142764	0.00143054	0.00124034	0.00116204	0.00109568	0.00100082	0.00110844	0.00120838	0.00138441	0.00127362	0.00133447	0.00121605	0.0014408	0.00140361	0.00159066	0.00139809	0.00136359	0.00136419	0.00139791	0.00133407	0.00142511	0.00142612	0.00151082	0.00133604	0.00147919	0.00169408	0.00173751	0.00145777	0.00140976
I_CTRLN1_r2c1_395.txt	1.52212e-05	6.13265e-05	0.000250107	0.000369623	0.000544817	0.000516858	0.000430511	0.000526087	0.00048925	0.00064198	0.000649521	0.000958936	0.00108382	0.00115745	0.00111939	0.00114674	0.0012982	0.00124358	0.00127096	0.0013554	0.00153223	0.00151227	0.00126604	0.00112481	0.000957595	0.00087623	0.000991961	0.00119322	0.00136328	0.00131307	0.0013362	0.00122713	0.00148147	0.00147323	0.00165203	0.00144977	0.00140209	0.00134131	0.00132156	0.00126179	0.0014326	0.00148036	0.00154981	0.00132457	0.00148577	0.00169149	0.00172864	0.00140196	0.00137653
I_CTRLN1_r3c3_021.txt	-2.39226e-05	0.000151753	0.000236594	0.00023902	0.000371818	0.000626824	0.000766881	0.00079206	0.000779561	0.00100102	0.00123596	0.00143684	0.00118671	0.000939611	0.000869745	0.00106576	0.00121616	0.00115973	0.00125726	0.00152911	0.00175257	0.00168705	0.00118638	0.000972719	0.000991683	0.00122384	0.0013169	0.00128138	0.00154133	0.00152796	0.00157092	0.00127474	0.00138669	0.0013719	0.00178942	0.00162772	0.00187569	0.00173532	0.00181909	0.00162947	0.00158209	0.00157513	0.00148086	0.00139933	0.00137736	0.0014887	0.00126593	0.00129943	0.00138573
I_CTRLN1_r3c3_067.txt	-8.91558e-06	0.00011184	0.000283133	0.000354551	0.000691917	0.000933287	0.00113381	0.00109912	0.00110599	0.00114231	0.00128906	0.00138765	0.00126879	0.00120226	0.00124853	0.0015073	0.00156968	0.00147406	0.00153813	0.00173081	0.00196115	0.00194469	0.00161038	0.00142065	0.00134483	0.00148452	0.00159499	0.0016708	0.00195486	0.00184189	0.00183528	0.00153907	0.00169767	0.00162168	0.00197878	0.00185762	0.00202105	0.00187181	0.00208204	0.00194538	0.00191204	0.00196485	0.00199874	0.00194946	0.00190164	0.00207899	0.00201649	0.00188069	0.00187912
I_CTRLN1_r3c3_090.txt	-3.97826e-05	7.55407e-05	0.000141697	0.000300137	0.000537675	0.00090553	0.000974077	0.000999588	0.000958236	0.000978075	0.00114892	0.00120293	0.00118462	0.00111953	0.00120991	0.00142414	0.00141541	0.00133698	0.00134902	0.00152736	0.001754	0.00181606	0.0015396	0.00130014	0.00127172	0.00137694	0.00155123	0.00158562	0.00182754	0.00175616	0.00173646	0.00153439	0.00158555	0.00144283	0.00175405	0.00168936	0.00198295	0.00187382	0.00200486	0.0017784	0.00169263	0.00176801	0.00176606	0.00175957	0.0016851	0.0019087	0.00182166	0.00172179	0.00176252
I_CTRLN1_r3c3_134.txt	-6.12682e-06	0.000126799	0.000282561	0.000269506	0.000516743	0.000667253	0.000865626	0.000858799	0.000894193	0.00101662	0.00116549	0.00133973	0.0011611	0.00101394	0.00100551	0.00128924	0.00144518	0.00132968	0.00139356	0.00162047	0.00186581	0.00178621	0.00145849	0.00131448	0.00124931	0.00132965	0.00136727	0.00146635	0.00169146	0.0016384	0.00159915	0.00136502	0.00161291	0.00161597	0.00198559	0.00176269	0.00193733	0.0018124	0.00198803	0.00186352	0.00185779	0.00186433	0.00184487	0.00172846	0.00172931	0.00184359	0.00179838	0.00167786	0.00170445
I_CTRLN1_r3c3_159.txt	-3.40767e-05	0.000110679	0.000165393	0.000266026	0.000469	0.00080756	0.000908909	0.000890453	0.000896687	0.000965775	0.00115761	0.00116951	0.0010886	0.000977659	0.00107722	0.00128247	0.00133041	0.00119111	0.00117462	0.00135676	0.0016517	0.00169414	0.00139781	0.00115648	0.00126674	0.00147323	0.00161074	0.00154544	0.00180121	0.00172534	0.00168031	0.00145844	0.00149782	0.0014795	0.00165369	0.00158367	0.00174926	0.00170749	0.00187066	0.00163707	0.00154227	0.00160122	0.00174062	0.00175076	0.00177041	0.0019478	0.00177751	0.00154899	0.00150388
I_CTRLN2_r1c2_184.txt	4.88688e-05	0.000101134	0.000334692	0.000211135	0.000462719	0.000643369	0.000939894	0.00107231	0.00104333	0.00120582	0.00147064	0.00159069	0.00155307	0.00139709	0.00149815	0.0017879	0.00194151	0.00179878	0.00175534	0.0018602	0.00214076	0.00213756	0.00173481	0.00154594	0.00154906	0.00173848	0.00198911	0.00208807	0.00234787	0.00219873	0.00210585	0.00187772	0.00214132	0.00207619	0.00251517	0.00227365	0.00253448	0.00223652	0.00220928	0.00194507	0.00207626	0.00229266	0.00226365	0.0021704	0.00209366	0.00236243	0.00218152	0.0020793	0.00210116
I_CTRLN2_r1c2_199.txt	-4.07805e-06	9.92318e-05	0.000374429	0.000294514	0.000599388	0.000691618	0.00099127	0.00101418	0.0010794	0.00130262	0.00163442	0.00175037	0.00159961	0.0014104	0.00147438	0.00178733	0.00195133	0.00182654	0.00171506	0.00174733	0.00208175	0.00215994	0.00186707	0.00157996	0.00161239	0.00175573	0.00200191	0.00202272	0.00234552	0.0022158	0.00213768	0.00189853	0.00219897	0.00218289	0.00256045	0.00233975	0.00258554	0.00237545	0.0023987	0.00214048	0.0022059	0.00236901	0.00236744	0.00225596	0.00223649	0.00248554	0.00235066	0.00216992	0.00212953
I_CTRLN2_r1c2_200.txt	-4.5087e-05	0.000142315	0.000439364	0.000383779	0.000587327	0.000662267	0.000937706	0.00103968	0.0010733	0.00128973	0.00159472	0.00174609	0.00166238	0.00148147	0.00150699	0.00181473	0.00193833	0.00183427	0.00170085	0.001808	0.00215549	0.00221064	0.00184144	0.00155138	0.00160031	0.00175445	0.00203493	0.00205429	0.00238326	0.00219403	0.00211583	0.00185018	0.00215807	0.00210471	0.0024976	0.0022556	0.00250987	0.00228881	0.00235942	0.00214635	0.00227786	0.00244619	0.00239676	0.00224467	0.00216337	0.00244948	0.00230432	0.00219291	0.00214281
I_CTRLN2_r1c2_244.txt	5.67755e-06	0.000123734	0.000365	0.000337811	0.000615769	0.000707274	0.000906251	0.000982668	0.00103538	0.00120704	0.00147667	0.00158525	0.00153122	0.00134645	0.00144058	0.00171589	0.0018375	0.00168532	0.00157992	0.00168929	0.00210551	0.00217252	0.00186784	0.00152867	0.0015312	0.00162628	0.00188542	0.00197732	0.00232541	0.00213683	0.0020579	0.00177672	0.00212431	0.00204145	0.0023817	0.00213306	0.00234993	0.00217669	0.00225783	0.0021236	0.00224514	0.00236866	0.00229006	0.00215935	0.00208288	0.00233673	0.00219795	0.00199874	0.00191625
I_CTRLN2_r1c2_293.txt	-7.10615e-05	0.00022613	0.000609088	0.000595833	0.000762153	0.000785179	0.000993623	0.0010874	0.00111557	0.0013302	0.00160728	0.00175462	0.00171375	0.00155518	0.00149689	0.00176251	0.00186172	0.0017963	0.00167613	0.00177811	0.00217256	0.00221832	0.00184486	0.00148255	0.00154802	0.00166168	0.00197049	0.00193875	0.00229832	0.00209637	0.00204029	0.00176591	0.00206291	0.00200388	0.00235363	0.00212522	0.00235257	0.00215721	0.00225801	0.00210265	0.00227967	0.00245993	0.00237227	0.00217077	0.00206656	0.00236305	0.00221734	0.00207785	0.00200767
I_CTRLN2_r2c2_204.txt	0.000298898	0.000183804	0.000283057	0.000210408	0.000504658	0.00077619	0.000968939	0.00106467	0.0010119	0.00130247	0.00159947	0.00187781	0.00182005	0.00165554	0.00165947	0.00189154	0.00195867	0.00174978	0.00154347	0.00178916	0.00219692	0.00221093	0.00173725	0.00147403	0.00159787	0.00178329	0.00205904	0.00201023	0.00235334	0.00196053	0.00205031	0.00165418	0.00199982	0.00187111	0.00239374	0.00210972	0.00228915	0.0022386	0.00249455	0.00239108	0.00235579	0.00239445	0.00219301	0.00198306	0.00200304	0.00242493	0.00232488	0.00223935	0.00214201
I_CTRLN2_r2c2_207.txt	0.000142645	0.000111821	0.000318095	0.000173081	0.000427611	0.000473058	0.000784753	0.000871542	0.000983419	0.0012198	0.00154233	0.00163286	0.00145518	0.00120586	0.00127375	0.00146882	0.00153379	0.00136088	0.00146814	0.00179796	0.0022853	0.00211005	0.0015649	0.00122448	0.0013975	0.00164724	0.001883	0.00194573	0.00228615	0.00207348	0.00196457	0.00159424	0.00194292	0.00206019	0.00271931	0.0023953	0.00256091	0.0022198	0.00233209	0.00201036	0.0021229	0.00236324	0.00232453	0.00212535	0.00199534	0.00238626	0.00241711	0.00235487	0.00218036
I_CTRLN2_r2c2_250.txt	9.40928e-05	0.00012833	0.000381617	0.000312603	0.000642079	0.000716887	0.00100373	0.00109799	0.00110695	0.00125891	0.00140891	0.00161061	0.00148159	0.00135455	0.00146149	0.00180713	0.00196835	0.00176691	0.00156785	0.00183047	0.00223052	0.00236338	0.00192881	0.0017825	0.00182655	0.00197696	0.00219959	0.00222655	0.00254115	0.00229152	0.00232778	0.00207896	0.00232217	0.00214179	0.00242212	0.00208492	0.00224362	0.00226717	0.00251965	0.00258255	0.00261388	0.00274858	0.00251821	0.00244762	0.00231783	0.00267217	0.00238801	0.00240598	0.00239439
I_CTRLN2_r2c2_340.txt	0.000119376	0.000100984	0.000327709	0.000192707	0.000454149	0.000533571	0.000835634	0.000916846	0.00103702	0.00139826	0.00175698	0.00179621	0.00150968	0.00127483	0.00131868	0.00151839	0.0015595	0.00144475	0.00167185	0.00198336	0.00244976	0.00220277	0.00170511	0.0013665	0.00154047	0.00173581	0.00192053	0.00200048	0.00230748	0.00214049	0.00199233	0.00168044	0.00204269	0.00218292	0.00287216	0.00253172	0.00270933	0.00228306	0.00238613	0.00204194	0.00216253	0.00246491	0.00241675	0.00227595	0.00208688	0.00246098	0.00246735	0.00234299	0.00215233
I_CTRLN2_r2c2_365.txt	0.000147748	0.000156763	0.000285116	0.000164966	0.000390898	0.00060695	0.00079457	0.000851112	0.000861277	0.00109477	0.00138531	0.00158502	0.00151915	0.00134579	0.00135864	0.00157092	0.00165615	0.00150722	0.00135968	0.00158267	0.00193391	0.00193487	0.0014705	0.00118568	0.00128088	0.00147951	0.00172178	0.00169655	0.0020435	0.00172765	0.00178631	0.00140457	0.00172872	0.00167229	0.00215028	0.00186931	0.00200721	0.00196092	0.00220623	0.00207356	0.00206033	0.0020619	0.00196733	0.00174929	0.00181679	0.00212683	0.00204882	0.00198095	0.00197043
I_CTRLN2_r3c1_107.txt	-2.47313e-05	0.000399633	0.0006728	0.000740962	0.000827095	0.000977953	0.000813836	0.000865889	0.000843724	0.00120446	0.00137689	0.00130074	0.00105898	0.000844789	0.000989768	0.00142399	0.00148048	0.00144657	0.00130223	0.00150375	0.00180418	0.00185276	0.00159164	0.00130652	0.00102483	0.00122377	0.00134741	0.00172249	0.0020409	0.00212244	0.00214903	0.0017707	0.0019233	0.0017435	0.00214461	0.00211846	0.00262906	0.00236408	0.00214752	0.00160927	0.00173827	0.00195199	0.00215793	0.00219359	0.00217163	0.00231015	0.00212961	0.00213291	0.00210523
I_CTRLN2_r3c1_129.txt	4.81605e-05	0.000435844	0.000751542	0.000752386	0.000904603	0.00109725	0.00109272	0.00111264	0.00116285	0.00143275	0.00170989	0.00171608	0.00154583	0.00123132	0.00131833	0.00167958	0.00190403	0.00172555	0.00161607	0.00186487	0.00239377	0.0025189	0.00206998	0.00159752	0.00139856	0.00162672	0.00187596	0.00216563	0.00248681	0.00248568	0.00236999	0.00208287	0.00224332	0.00217996	0.00261973	0.00239377	0.00263885	0.0023111	0.00229915	0.00193744	0.002089	0.00228111	0.00241025	0.00233512	0.00229446	0.00251451	0.00235401	0.00230822	0.00228964
I_CTRLN2_r3c1_192.txt	-3.82731e-05	0.000624761	0.00106775	0.00122133	0.00123087	0.00136932	0.00127426	0.00127969	0.00118298	0.00150593	0.00181723	0.00194802	0.00168824	0.00136716	0.00145405	0.00186654	0.0020171	0.00183098	0.00157441	0.00186976	0.00234913	0.0025428	0.00203497	0.00158948	0.00131853	0.001612	0.00185043	0.00218278	0.00243624	0.00234656	0.00229539	0.00204906	0.00225009	0.00219532	0.00253552	0.00241306	0.00257652	0.00230212	0.00217267	0.00187418	0.00199561	0.0021962	0.00223402	0.00215441	0.00208713	0.00240595	0.00227381	0.00236515	0.00222798
I_CTRLN2_r3c1_194.txt	8.18387e-05	0.000483545	0.000836207	0.000857327	0.000988681	0.00118075	0.00121961	0.00126879	0.0012457	0.00146953	0.00178763	0.00195201	0.00181879	0.00155441	0.00154712	0.00183689	0.00198409	0.00183118	0.00162437	0.00186964	0.00235108	0.00259888	0.00215099	0.00163791	0.00155975	0.0017502	0.00202644	0.00206944	0.00224115	0.00208828	0.00195723	0.0018675	0.00210614	0.00223249	0.00250247	0.00229641	0.00223308	0.0020878	0.00215538	0.00204574	0.00206829	0.00217052	0.00218318	0.00201389	0.00198176	0.00232711	0.00223373	0.00216279	0.00202187
I_CTRLN2_r3c1_282.txt	6.62005e-05	0.000160826	0.000371146	0.000336338	0.000602889	0.000742177	0.00087086	0.000966228	0.00110835	0.00138412	0.00157553	0.00159558	0.00143976	0.00126193	0.00133966	0.00159733	0.00179936	0.00165332	0.00157279	0.00169993	0.00208769	0.00217425	0.00183948	0.0015215	0.00145241	0.00154373	0.0016682	0.00176761	0.00210128	0.00207203	0.00203374	0.00180797	0.00212219	0.00206913	0.00254032	0.00225093	0.00247766	0.0022212	0.00232701	0.0021065	0.00222046	0.00232746	0.00233932	0.00219367	0.00224372	0.00256186	0.00238634	0.00219041	0.00207321
I_NODxx0_r1c3_121.txt	0.000159217	0.000404842	0.000780846	0.000758157	0.000812376	0.000652328	0.000593397	0.000365138	0.000339503	0.000418656	0.000665557	0.000758814	0.000719347	0.000797258	0.000852092	0.000781558	0.000595534	0.000347288	0.000222215	0.00032802	0.000538983	0.000794681	0.00077201	0.000763144	0.000806861	0.000643789	0.000481249	0.000350653	0.000554634	0.000709059	0.000970681	0.000760089	0.000639313	0.00038753	0.000570838	0.000606527	0.000489199	0.000343637	0.000233602	0.00042026	0.000751365	0.000921236	0.000988207	0.000761864	0.000759093	0.000768361	0.000942537	0.000982717	0.000964278
I_NODxx0_r1c3_142.txt	0.000149293	0.000589622	0.00108041	0.00105213	0.00102039	0.000818148	0.000768485	0.000534186	0.000470021	0.000427874	0.000674338	0.000779195	0.000850593	0.000906434	0.000988043	0.000892015	0.000709789	0.000452546	0.000284402	0.000419761	0.000610108	0.000905063	0.000874968	0.000837779	0.000881192	0.0007147	0.000557403	0.000403649	0.000597223	0.000795262	0.00108821	0.000912938	0.00072637	0.000432437	0.000608798	0.000733647	0.00069799	0.000577632	0.000415652	0.00049176	0.00074312	0.000829443	0.000883878	0.000669984	0.000703416	0.000727754	0.000853065	0.000954335	0.000991969
I_NODxx0_r1c3_157.txt	0.000222786	0.00043812	0.000854797	0.000831275	0.000856704	0.000652931	0.000669344	0.000482806	0.000418915	0.000357439	0.000693372	0.000828212	0.000857232	0.000818124	0.000899189	0.000754376	0.000542161	0.000274163	0.000184068	0.000333759	0.000493858	0.000667944	0.000626668	0.000588377	0.000621935	0.00054019	0.000510845	0.000533556	0.000633483	0.000771454	0.000998324	0.000860229	0.000605521	0.00032444	0.000535793	0.000669428	0.00060627	0.000385352	0.000253709	0.000344716	0.000664208	0.000739372	0.000818555	0.000590431	0.000628755	0.000571749	0.000679945	0.000813442	0.00095819
I_NODxx0_r1c3_161.txt	0.000277515	0.000541771	0.000968656	0.000884291	0.000851576	0.000642386	0.000798817	0.00059313	0.000561601	0.000433801	0.00076877	0.000792428	0.000744908	0.000712264	0.000839782	0.000830782	0.000602424	0.000415289	0.000264634	0.000488784	0.00054883	0.000769877	0.000674192	0.000583178	0.000535816	0.000418064	0.000477809	0.000525555	0.000636596	0.000757887	0.000982878	0.000887075	0.000639026	0.000379605	0.000501077	0.00065757	0.000595232	0.000473271	0.000257495	0.000281639	0.000474492	0.000595775	0.000687811	0.000571847	0.000603298	0.000526548	0.000580658	0.000735489	0.000902548
I_NODxx0_r1c3_196.txt	0.000215354	0.000465356	0.000878812	0.000834327	0.00083806	0.000635599	0.000688705	0.000492541	0.000461312	0.000417424	0.00073351	0.000812779	0.000789749	0.000786963	0.000887721	0.000817817	0.000599357	0.000362864	0.000228549	0.000388791	0.000508369	0.00072864	0.000683815	0.00063083	0.000637228	0.000513973	0.00051451	0.000511827	0.000641639	0.000773606	0.00101185	0.000884819	0.000654599	0.00039255	0.000549984	0.000684115	0.000601247	0.000449891	0.000283613	0.000384113	0.000644661	0.000752166	0.000832191	0.000658444	0.000684395	0.000618236	0.000719384	0.000850006	0.000983347
I_NODxx0_r2c1_039.txt	0.000282247	0.000500181	0.000513644	0.000458466	0.000448844	0.000599821	0.00047043	0.000501391	0.000601709	0.00085417	0.000732866	0.000812426	0.000619992	0.000746022	0.000507387	0.000557502	0.00039221	0.000354957	0.000476201	0.000639213	0.000840372	0.000874607	0.000931286	0.000782377	0.000785221	0.000710575	0.000632274	0.000587298	0.000812501	0.000875618	0.00133761	0.0012067	0.00131477	0.00097023	0.00110442	0.00115178	0.000801839	0.000388373	0.000187509	0.000510561	0.00100336	0.00127042	0.00125435	0.00107604	0.00094264	0.000963655	0.000940079	0.00103967	0.00102958
I_NODxx0_r2c1_053.txt	0.000574622	0.000948622	0.00110483	0.000798911	0.000885261	0.00105036	0.00108524	0.00093737	0.000891906	0.000986206	0.000914509	0.000925548	0.000645914	0.000685852	0.000609115	0.000876603	0.000785538	0.000714819	0.000618106	0.000807895	0.000964385	0.00115238	0.00109932	0.000978862	0.00105749	0.000832693	0.000891077	0.000699743	0.00100504	0.000912246	0.00122386	0.000926559	0.00101551	0.000749492	0.00107157	0.000927477	0.000652894	0.000263835	0.000173004	0.000474414	0.00108511	0.00140903	0.00138727	0.00105999	0.000708709	0.000644184	0.000658597	0.000912932	0.000946898
I_NODxx0_r2c1_078.txt	-2.85441e-06	0.000417378	0.000537983	0.000481152	0.000273313	0.000319819	0.000272184	0.000435885	0.000620163	0.000776064	0.000680779	0.00067002	0.000697652	0.000756972	0.000600576	0.000515211	0.000384005	0.00030045	0.000277448	0.00040004	0.000659463	0.000812533	0.00077444	0.000685471	0.000726859	0.000767104	0.000592592	0.000603263	0.000624933	0.000679378	0.000921288	0.00100272	0.00106386	0.000791955	0.00085603	0.000879215	0.000624818	0.000244381	5.57345e-05	0.000254852	0.000710578	0.000979672	0.00110181	0.000939971	0.000827289	0.000768982	0.000815116	0.000891942	0.000865156
I_NODxx0_r2c1_080.txt	3.29946e-05	0.000175223	0.000296049	0.00034008	0.000368804	0.000364905	0.000245172	0.000255637	0.000355692	0.000546341	0.000455637	0.000322326	0.000143989	0.000320072	0.000388343	0.000482581	0.000426086	0.000446235	0.000445243	0.000451592	0.00056948	0.000627944	0.000589022	0.000490354	0.000507547	0.000495242	0.000414371	0.000265597	0.000372094	0.000429122	0.000722992	0.000598418	0.000536076	0.000407378	0.000562317	0.000513043	0.00036518	0.000106915	0.000177529	0.000315663	0.000618015	0.000732956	0.000757962	0.000657621	0.000504575	0.000534043	0.000561829	0.00069843	0.000624331
I_NODxx0_r2c1_095.txt	0.000668527	0.000727288	0.000819597	0.00075786	0.000981248	0.00108996	0.000987051	0.000814151	0.000756011	0.000949479	0.00085889	0.000745409	0.00034375	0.000512616	0.000602127	0.000893326	0.000860571	0.0008905	0.000885882	0.000901311	0.000932271	0.000937978	0.000890956	0.000785465	0.000811284	0.000669668	0.000689245	0.000435746	0.000712124	0.000710703	0.00107551	0.000705205	0.000658362	0.000529099	0.000825146	0.000695792	0.000508361	0.00024069	0.000356696	0.000565612	0.000916583	0.00102501	0.000914878	0.000774052	0.000531905	0.000607657	0.000576566	0.000789312	0.000738197
I_NODxx0_r3c1_233.txt	0.000836323	0.00116275	0.00134159	0.00112483	0.000839264	0.000513164	0.000579834	0.0005631	0.00039947	0.000518632	0.000501355	0.000714602	0.000838317	0.001047	0.00124348	0.00088789	0.000899924	0.00056917	0.000613165	0.000607904	0.000952593	0.000971163	0.000795217	0.000814079	0.000949698	0.000855078	0.000726552	0.000584481	0.000767202	0.000696605	0.000860866	0.00076004	0.000763742	0.000567441	0.000642809	0.000519578	0.000443105	0.000245233	0.000265733	0.00054434	0.000851585	0.00101573	0.00109579	0.000795524	0.000602706	0.000396162	0.000533759	0.000725032	0.000803897
I_NODxx0_r3c1_235.txt	0.000411831	0.000687068	0.000731492	0.000785922	0.000567343	0.000483707	0.000421632	0.000438236	0.000468973	0.000708498	0.000496551	0.00050408	0.000497774	0.000890953	0.00103184	0.000978096	0.000907835	0.000661104	0.000656405	0.000592104	0.000737427	0.000603845	0.000558778	0.000650905	0.000785501	0.000842643	0.000687569	0.000672161	0.000722573	0.000715773	0.000754106	0.000491407	0.000430898	0.00025023	0.000634858	0.000584746	0.000514761	0.0001557	0.00014815	0.000362001	0.000475931	0.000738449	0.000836171	0.000876441	0.000708265	0.00069801	0.000672938	0.000640124	0.000355901
I_NODxx0_r3c1_301.txt	-5.94486e-05	0.000322549	0.000562851	0.000582921	0.000440728	0.000378523	0.00034208	0.000350096	0.000300139	0.000393741	0.000504992	0.00050466	0.000505557	0.000511418	0.000747459	0.000875846	0.0010177	0.000787818	0.000717657	0.000650552	0.000996416	0.00108395	0.000805514	0.000732251	0.000683598	0.000990303	0.000796773	0.000908709	0.00101382	0.000993879	0.00113703	0.000961863	0.000874958	0.000625311	0.000860507	0.000886792	0.000614806	0.00028553	0.000446427	0.000806022	0.00112335	0.00122247	0.00121958	0.000918365	0.000753724	0.000811919	0.00102048	0.00121052	0.00107604
I_NODxx0_r3c1_323.txt	-9.68031e-05	0.000276293	0.000478398	0.000494572	0.000313574	0.000230648	0.0001965	0.000213171	0.000177988	0.000328471	0.000354053	0.000382175	0.000395212	0.000535931	0.000752482	0.000800953	0.000880042	0.000629884	0.000589112	0.000533479	0.000856037	0.000901421	0.000690054	0.000668112	0.000681321	0.000895937	0.000722228	0.000788211	0.000905387	0.000887299	0.0010187	0.000822244	0.000741019	0.000497647	0.000777862	0.000779429	0.00057563	0.000226462	0.000333393	0.000661475	0.000945127	0.00110292	0.00113973	0.000923311	0.00075685	0.000789538	0.000943253	0.00107781	0.000910779
I_NODxx0_r3c1_366.txt	0.000312213	0.00054498	0.000680116	0.000714866	0.000621982	0.000389287	0.000281382	0.0001791	0.000188593	0.000431744	0.00043408	0.000463928	0.000515643	0.000700498	0.000953311	0.000853131	0.000882162	0.000640095	0.000644659	0.000700145	0.000918286	0.000842226	0.000651108	0.000819378	0.000941585	0.00100874	0.000623143	0.000512067	0.000619911	0.000661874	0.000825968	0.000528539	0.000484652	0.000265651	0.000548676	0.000431477	0.000369872	9.38788e-05	0.000235962	0.000524152	0.000809628	0.00103947	0.00113594	0.000888309	0.000675684	0.000496951	0.00066059	0.000808535	0.000679333
I_NODxx1_r1c1_164.txt	0.000218698	0.000245686	0.000434817	0.00022211	0.00032935	0.000300611	0.00050205	0.000548316	0.000603764	0.000620476	0.000954406	0.00112978	0.000967995	0.000672284	0.000647113	0.00084263	0.000995879	0.000855207	0.000858712	0.000956816	0.00115397	0.00121174	0.00085092	0.000633368	0.000651757	0.000806324	0.00104693	0.00106844	0.00136709	0.00119033	0.00106941	0.000762875	0.000805017	0.000789787	0.00116547	0.00117176	0.0012564	0.00108362	0.00123045	0.00125583	0.00131332	0.00139688	0.0013913	0.00134318	0.00128699	0.00141794	0.0013272	0.00122429	0.00119387
I_NODxx1_r1c1_181.txt	0.00016087	0.000194734	0.0005108	0.000347328	0.000529769	0.000536417	0.000716684	0.000694993	0.000743845	0.00112117	0.00156675	0.00170946	0.00156191	0.00126627	0.00140792	0.00141294	0.00155097	0.00116389	0.00100507	0.00100334	0.001417	0.00179032	0.00156878	0.00125681	0.000956063	0.00103496	0.00122759	0.00129032	0.00153206	0.00127442	0.00124768	0.00108152	0.00132486	0.00130661	0.00176393	0.00174802	0.00181025	0.00171425	0.00180981	0.00195364	0.00183532	0.00195963	0.00193639	0.00191904	0.00186145	0.00196361	0.00201748	0.00176683	0.00168812
I_NODxx1_r1c1_203.txt	0.000321324	0.00025799	0.000411496	0.00025298	0.000369531	0.000304015	0.000512786	0.000550462	0.000575463	0.000550817	0.000922591	0.00111847	0.000929308	0.000608417	0.000593637	0.000838002	0.000955182	0.000857367	0.000830488	0.000979186	0.00116452	0.00119703	0.000798783	0.00056011	0.000586234	0.000737333	0.000932052	0.000999131	0.00136846	0.00120768	0.00105393	0.000679226	0.000764092	0.000777916	0.00119378	0.00113112	0.00121081	0.00104827	0.00121117	0.00122297	0.00122207	0.0013704	0.00132243	0.00130383	0.00124176	0.00135806	0.00124405	0.00115388	0.00112049
I_NODxx1_r1c1_261.txt	0.000167285	0.00015008	0.000389673	0.000316952	0.000472053	0.00042044	0.000626361	0.000634592	0.000663156	0.000853442	0.00130401	0.00150003	0.0013409	0.00108077	0.00115009	0.00124659	0.0012953	0.00106535	0.000928179	0.00106755	0.00133244	0.00155725	0.00117353	0.000965882	0.000853216	0.000959123	0.00110984	0.0011348	0.00151134	0.00125827	0.00118538	0.000874285	0.00113071	0.00119214	0.00166703	0.00153889	0.0016225	0.00155161	0.00177178	0.0018547	0.00175407	0.00190219	0.00179921	0.00176436	0.00170283	0.00188809	0.00183633	0.00169148	0.00159592
I_NODxx1_r1c1_265.txt	0.000182171	0.000164104	0.000373827	0.000359711	0.000507183	0.000424807	0.000536734	0.000580625	0.000553101	0.000610579	0.000891554	0.00115866	0.000979852	0.000836281	0.000820104	0.000975225	0.00100898	0.000846658	0.000786359	0.000879612	0.00104732	0.00115947	0.00079316	0.000641581	0.000633076	0.000803341	0.000930258	0.000896778	0.00117375	0.00101848	0.000949661	0.000699036	0.000878942	0.00093469	0.00127935	0.00114102	0.00122187	0.00117676	0.00144641	0.00155736	0.00146481	0.00154865	0.00144487	0.00144218	0.00140655	0.00156301	0.00148519	0.00133634	0.00124402
I_NODxx1_r2c4_067.txt	7.01803e-05	0.000112396	0.00023453	0.000128073	0.00033525	0.00043458	0.000532567	0.000463411	0.000543414	0.000648057	0.00074287	0.000694643	0.000676274	0.000628668	0.000660506	0.000846914	0.000994809	0.000965426	0.000957731	0.00102391	0.00126251	0.00128755	0.00119225	0.000962651	0.000873521	0.000847399	0.0008976	0.000999053	0.00116941	0.00122693	0.00122596	0.00119791	0.00128693	0.00127724	0.00137333	0.00128191	0.00138541	0.00127345	0.00135403	0.00130537	0.00141623	0.00143724	0.00136865	0.00127954	0.00129181	0.00149771	0.00152162	0.00145526	0.00137085
I_NODxx1_r2c4_084.txt	2.16198e-05	0.000143404	0.000434907	0.00045106	0.000502462	0.000455038	0.000544673	0.000567979	0.000643372	0.00073084	0.00090739	0.000979083	0.00081589	0.000764861	0.000707215	0.000902238	0.000990358	0.000947309	0.000976113	0.00100704	0.0010784	0.00107678	0.00096668	0.000938056	0.00093648	0.00100699	0.0010335	0.00109615	0.00117876	0.00114903	0.00105921	0.000898969	0.000986523	0.000884877	0.00119445	0.00117264	0.00135371	0.00128489	0.0014775	0.00129558	0.00122163	0.00105224	0.00114746	0.00116257	0.0010728	0.00122518	0.00107962	0.00103174	0.000960483
I_NODxx1_r2c4_113.txt	-1.91958e-05	1.50258e-05	0.000166523	0.000233244	0.000377883	0.000516838	0.000614876	0.000606657	0.000579355	0.000695416	0.000969952	0.00104591	0.0010075	0.000891063	0.000945161	0.00114616	0.00131074	0.00125534	0.00116362	0.00119876	0.00136155	0.0014156	0.00115069	0.00110857	0.00100252	0.00112896	0.00115699	0.00120387	0.00133208	0.00122626	0.00125538	0.00105473	0.00120233	0.00107776	0.00145945	0.00139727	0.00159114	0.00154826	0.00167388	0.00156673	0.00150473	0.00151429	0.00158582	0.0015103	0.00135882	0.00148923	0.00146005	0.00143662	0.00142069
I_NODxx1_r2c4_164.txt	0.000103735	0.000217964	0.000288778	0.000125418	0.000310294	0.000454089	0.000517046	0.000456464	0.000515196	0.00064328	0.000693417	0.000595212	0.00065685	0.000603314	0.000708643	0.000855112	0.000956457	0.000895759	0.000837619	0.000939644	0.00119381	0.00123771	0.00114317	0.00089329	0.000766405	0.00073835	0.00082933	0.000907895	0.00109481	0.00116236	0.00121223	0.00117049	0.00124207	0.00124953	0.001301	0.00117036	0.00119564	0.00109964	0.00104048	0.00108459	0.00119168	0.0013795	0.00130095	0.00120179	0.00120467	0.00134992	0.00143482	0.00138652	0.00131634
I_NODxx1_r2c4_179.txt	6.99948e-05	0.000154975	0.000238128	0.000116432	0.00031582	0.000432075	0.000491572	0.000402978	0.000481309	0.00058098	0.00066833	0.000580129	0.00062428	0.000551435	0.000630786	0.000798647	0.000945242	0.00088943	0.000850362	0.000925519	0.0011871	0.00122721	0.00112754	0.000879155	0.000764677	0.000739634	0.000833029	0.000931391	0.00112377	0.00117027	0.00118892	0.00113471	0.00119439	0.0011989	0.00126232	0.00116686	0.00122622	0.00112043	0.00111524	0.00112271	0.00122529	0.00133583	0.00124867	0.00117766	0.00120341	0.00138043	0.0014612	0.00139753	0.00131452
I_NODxx1_r3c2_292.txt	-0.000109588	0.000104957	0.000209165	0.00035312	0.00041668	0.000457561	0.000561647	0.00059078	0.000597433	0.00082897	0.000998852	0.00129385	0.00131178	0.0013187	0.00130024	0.00128201	0.00114353	0.00104896	0.000849983	0.00104255	0.00134797	0.00155274	0.0014165	0.00112565	0.00114505	0.00119895	0.00120779	0.000975745	0.00107345	0.000950012	0.00123141	0.00118399	0.00138099	0.000975734	0.0011006	0.00119387	0.00162211	0.0018888	0.00205913	0.00189732	0.00171161	0.00171559	0.00183033	0.00182987	0.00195135	0.00238511	0.00230509	0.0018207	0.00138233
I_NODxx1_r3c2_329.txt	5.64261e-05	0.000313227	0.000623155	0.000761542	0.000989713	0.00100356	0.000884348	0.00075272	0.000775785	0.00093366	0.00117334	0.00115971	0.0011427	0.00101481	0.00116931	0.00130101	0.00152715	0.0014234	0.00118268	0.000970854	0.0011112	0.0013149	0.00120427	0.00121552	0.00109401	0.0012542	0.00111059	0.00119462	0.00131508	0.0011842	0.00108663	0.000662647	0.000949135	0.00108684	0.00171604	0.00160794	0.00176166	0.00164313	0.00171383	0.00159194	0.0016205	0.00184351	0.00180083	0.00165487	0.00142312	0.00175723	0.00175126	0.00163959	0.00141512
I_NODxx1_r3c2_372.txt	0.000107988	0.000161378	0.000404726	0.000537644	0.000820314	0.000805279	0.000707109	0.000677072	0.000738177	0.000944392	0.00109482	0.00119672	0.00132506	0.00130769	0.00149545	0.00139001	0.00144752	0.00126364	0.00103855	0.00108879	0.00116207	0.00141542	0.00115453	0.00112828	0.000951381	0.00100368	0.000986965	0.00103673	0.001302	0.00120953	0.00117924	0.000852925	0.00100378	0.0010027	0.00150098	0.00154444	0.00182666	0.00178212	0.00187413	0.00177985	0.00169419	0.00172221	0.00168759	0.00144799	0.00151563	0.00184713	0.00193584	0.00175496	0.00149275
I_NODxx1_r3c2_373.txt	4.04532e-05	0.000233267	0.000397324	0.000464585	0.00066517	0.000767653	0.000688428	0.000664847	0.000725193	0.00107571	0.00119536	0.00132317	0.00114718	0.00116226	0.00118499	0.00133501	0.00133773	0.00124362	0.00114555	0.00127027	0.00148761	0.00156083	0.00137519	0.00128763	0.00133438	0.00139273	0.00116831	0.00108484	0.00115346	0.00135878	0.00139628	0.00123176	0.00141313	0.00122158	0.00150598	0.00129647	0.00165944	0.00176874	0.00185013	0.00162922	0.00155021	0.00165678	0.00173409	0.00178747	0.00178439	0.00210177	0.00198509	0.00176666	0.00155622
I_NODxx1_r3c2_412.txt	0.000185519	0.000210424	0.000354374	0.000312291	0.00061714	0.000655096	0.000466264	0.000355979	0.000360455	0.000727981	0.000927431	0.00112469	0.00105673	0.000957877	0.000950207	0.000929898	0.00100837	0.00100414	0.00101351	0.00111705	0.00114092	0.00129408	0.00102074	0.00108812	0.00104489	0.00115849	0.000983212	0.000882582	0.000929537	0.000805434	0.000780154	0.000505229	0.000899712	0.000917265	0.00135016	0.00111488	0.00121145	0.00122339	0.00129941	0.00113815	0.0011063	0.00137732	0.00155306	0.00148311	0.00136489	0.00168996	0.00164019	0.00156193	0.00137884
I_NODxx2_r1c3_030.txt	-3.08018e-05	8.62279e-05	0.000170463	0.00017247	0.000346511	0.00051071	0.000569296	0.000578301	0.000592635	0.000842597	0.000979341	0.00117046	0.00111521	0.00107178	0.00101758	0.0010794	0.00104913	0.00106086	0.00109425	0.00128336	0.00140233	0.00140834	0.00110415	0.00094204	0.000964553	0.00110865	0.00116381	0.00117704	0.00141907	0.00137405	0.00137728	0.00120137	0.00140696	0.00133952	0.00170232	0.00158589	0.00170061	0.00156395	0.00162033	0.00153376	0.00157215	0.00167673	0.00171033	0.00163047	0.0016502	0.00191496	0.00181176	0.00161407	0.00151285
I_NODxx2_r1c3_055.txt	0.000125165	0.000206271	0.000344895	0.000164105	0.000475595	0.000694653	0.000838182	0.000877097	0.000893076	0.00119855	0.00137117	0.00155835	0.00134369	0.00124876	0.0012537	0.00159579	0.00159189	0.00146691	0.00136284	0.00162786	0.00191855	0.00191357	0.00161349	0.0014718	0.00164467	0.00174944	0.00182852	0.00184209	0.00214608	0.00211237	0.00207086	0.0017844	0.00199756	0.00187803	0.00231246	0.00216028	0.00241001	0.00221348	0.00216248	0.00193512	0.00195966	0.00208564	0.00215767	0.00207935	0.00215267	0.0024149	0.00223281	0.00212296	0.00212611
I_NODxx2_r1c3_068.txt	7.17532e-05	0.000197127	0.000320166	0.000214796	0.000475632	0.000737337	0.000874345	0.000954387	0.000922126	0.00120091	0.00142366	0.00157361	0.00137199	0.00116777	0.00122801	0.00146826	0.00154126	0.00138906	0.00131469	0.00152374	0.00185343	0.00191812	0.00161595	0.00141846	0.00154981	0.00168183	0.00177549	0.00178146	0.00204731	0.0020168	0.00200909	0.00174418	0.00193645	0.00186026	0.00228025	0.00214492	0.00232667	0.00214615	0.00212459	0.00192276	0.00190286	0.00198401	0.00202562	0.00197813	0.00209185	0.00234786	0.00218557	0.00199538	0.00197783
I_NODxx2_r1c3_133.txt	8.16537e-05	0.000185639	0.000290991	0.000161976	0.00034966	0.000558904	0.000715225	0.000837991	0.000862472	0.00110174	0.00128405	0.00137697	0.00110943	0.000931894	0.00102327	0.0013576	0.00146527	0.00126093	0.0011643	0.00131523	0.00175151	0.00176962	0.00152178	0.00130587	0.00144599	0.00157047	0.00164988	0.00171896	0.00198888	0.00202704	0.00202056	0.00167642	0.00175136	0.00161056	0.00204129	0.00188462	0.00205224	0.0018313	0.00182787	0.00168411	0.00171175	0.00176126	0.00178757	0.00175625	0.00185937	0.0020137	0.00186489	0.00174326	0.00178259
I_NODxx2_r1c3_135.txt	7.41322e-05	0.000159003	0.000301106	0.000189634	0.000501311	0.000757895	0.000895254	0.000960191	0.000925175	0.00127919	0.00155633	0.00172593	0.00153746	0.00129798	0.00133231	0.00154441	0.0016211	0.00147306	0.00136808	0.00158648	0.00193027	0.00200181	0.00170348	0.00148518	0.00162385	0.00171512	0.00183877	0.00184396	0.00215272	0.00209071	0.00206537	0.00180143	0.00204182	0.00198263	0.00241372	0.00228707	0.00249742	0.00232461	0.00227508	0.00206277	0.00205107	0.0021612	0.00219285	0.00210857	0.00221312	0.00251079	0.00234967	0.00214637	0.0021001
I_NODxx2_r2c2_339.txt	-0.000119196	0.000114821	0.000236642	0.000398584	0.000531731	0.000701158	0.000740204	0.000806688	0.000878939	0.00106553	0.00125804	0.0012823	0.00118139	0.00108962	0.0012213	0.001485	0.00162131	0.00145155	0.00132853	0.00127455	0.00162066	0.00158596	0.00141949	0.00118858	0.00125149	0.0014318	0.00144583	0.00150337	0.00163522	0.00154993	0.00150706	0.00121041	0.00151623	0.00150712	0.00197907	0.00190043	0.0021402	0.00205419	0.00205192	0.00174644	0.00171026	0.00180715	0.00197916	0.00185308	0.0018234	0.00195165	0.00183312	0.00174056	0.00168399
I_NODxx2_r2c2_363.txt	-0.000111969	7.78549e-05	0.000179165	0.000279951	0.000439228	0.00059713	0.000663986	0.000732967	0.000839645	0.00103767	0.00120222	0.00122652	0.00114181	0.00102684	0.00114221	0.00137781	0.0015626	0.00143812	0.00133729	0.00127759	0.00155477	0.00154804	0.00137566	0.00115423	0.00118586	0.00132226	0.00138465	0.00140188	0.00154278	0.00144373	0.00145037	0.00121479	0.00146608	0.00143941	0.00186788	0.00183162	0.00202654	0.00195571	0.00195942	0.00176945	0.00174482	0.00181256	0.00186553	0.00172527	0.00170894	0.00193676	0.00187531	0.00181595	0.00173022
I_NODxx2_r2c2_436.txt	-7.63992e-05	5.83615e-05	0.000140652	0.000248916	0.000420552	0.000584466	0.000659107	0.000759514	0.000886254	0.00108817	0.00123046	0.00123456	0.00117866	0.000988196	0.00110615	0.0012753	0.0015156	0.00138418	0.0012469	0.00111228	0.00136408	0.00143201	0.00137935	0.00112651	0.00113638	0.00120099	0.00130795	0.00125921	0.00135843	0.00123636	0.00128572	0.00117012	0.00148035	0.00148485	0.0017998	0.00174191	0.00183231	0.00173656	0.00165877	0.00161687	0.00162633	0.00176828	0.00173072	0.00162316	0.00155261	0.00187643	0.00190487	0.00194798	0.00180074
I_NODxx2_r2c2_460.txt	-5.84069e-05	8.56053e-05	0.000122893	0.000210545	0.000345684	0.000479721	0.00060682	0.000691566	0.000893764	0.00109383	0.00127572	0.0013037	0.00122276	0.00109293	0.00117432	0.00138874	0.00163436	0.00155818	0.00150311	0.0013708	0.00160581	0.00159617	0.00145625	0.00126946	0.00124074	0.00131881	0.00136362	0.00139082	0.0015766	0.00141385	0.00145523	0.0012735	0.00161139	0.00157381	0.00198549	0.00197634	0.00219631	0.00211303	0.00206051	0.00187367	0.00185668	0.00194556	0.00194405	0.0017863	0.0017751	0.00204628	0.00202334	0.00202145	0.00195485
I_NODxx2_r2c2_534.txt	-6.2833e-05	2.9522e-05	0.000103297	0.000182488	0.000307587	0.000415107	0.000500067	0.000614129	0.000782894	0.00101388	0.00120237	0.00125642	0.00120615	0.00100961	0.00105725	0.00120846	0.00147128	0.00138038	0.00125175	0.00112614	0.00136368	0.00143895	0.00130704	0.00109991	0.00106681	0.00112375	0.00118912	0.00115236	0.00133742	0.00118773	0.00127778	0.00117943	0.00155732	0.00150756	0.00183678	0.00173815	0.00188083	0.0017428	0.00166397	0.00156432	0.00158163	0.00175078	0.00172872	0.00159978	0.00154323	0.00182822	0.00185268	0.00185012	0.00175674
I_NODxx2_r3c3_128.txt	0.000211672	0.000428094	0.000589726	0.000366039	0.000671357	0.00090343	0.00103262	0.00110575	0.00113972	0.00154653	0.00169064	0.00190172	0.00160549	0.0014603	0.00141438	0.0016266	0.00177593	0.00159909	0.00156008	0.00153932	0.00189072	0.0019389	0.00164571	0.00145974	0.00147275	0.00158392	0.00182198	0.00191866	0.00229265	0.00216039	0.00207952	0.00181626	0.0019686	0.00191334	0.00227095	0.00205342	0.00224655	0.00217475	0.00231474	0.0022398	0.00228202	0.0023163	0.00215523	0.0020461	0.00204082	0.00245765	0.00228487	0.00215901	0.00194892
I_NODxx2_r3c3_198.txt	0.000119879	0.000297928	0.000566253	0.000416171	0.000655458	0.000759787	0.000985929	0.00107903	0.00113147	0.00144209	0.0016613	0.00182635	0.00161346	0.00143272	0.0014737	0.00173108	0.00184613	0.00165282	0.00151275	0.00158768	0.00199481	0.00205502	0.00178019	0.00151392	0.00159296	0.0017068	0.00195172	0.00184667	0.00225035	0.00209083	0.0021655	0.00183779	0.00206677	0.00200003	0.002416	0.00216156	0.00237861	0.00223417	0.00238707	0.00222754	0.00228078	0.00233813	0.00224533	0.00217024	0.00216333	0.0026014	0.00242234	0.0022638	0.00210266
I_NODxx2_r3c3_215.txt	0.000196915	0.000135893	0.000311514	0.000207914	0.000527891	0.000644772	0.000923863	0.00105331	0.00110599	0.00127225	0.00143078	0.00156744	0.0014589	0.00130535	0.00131177	0.00158028	0.00170954	0.00153602	0.00137369	0.00141304	0.00179215	0.00184863	0.00165564	0.0015155	0.0015828	0.00166614	0.00178419	0.00171937	0.00200465	0.00194505	0.00200635	0.00175392	0.00189446	0.00185273	0.00212581	0.00199709	0.00206643	0.00203206	0.0020543	0.00202526	0.00193379	0.00203705	0.0018904	0.00200272	0.00192859	0.00223123	0.00200995	0.00191346	0.00187988
I_NODxx2_r3c3_237.txt	0.000106797	0.000113589	0.000274797	0.000182303	0.000502063	0.000718226	0.000955924	0.00111748	0.00115379	0.00140471	0.0015525	0.00165178	0.00147606	0.00128578	0.0013625	0.00169031	0.00190366	0.00178278	0.0016523	0.00168296	0.00201784	0.00208558	0.00179615	0.00157769	0.00160804	0.00171996	0.00189672	0.0018818	0.00223289	0.00212002	0.00212478	0.00186006	0.00207378	0.00204499	0.0024096	0.00217704	0.00232038	0.00219336	0.00231433	0.00218773	0.00221852	0.00230522	0.0022292	0.00221032	0.00216466	0.00252959	0.0023479	0.00229476	0.00221355
I_NODxx2_r3c3_242.txt	0.000145488	0.000232722	0.000464161	0.000324252	0.000684477	0.000879625	0.00109102	0.00119502	0.00117028	0.00147063	0.00163316	0.00183613	0.00162104	0.00144671	0.00144739	0.0017446	0.00191251	0.00173715	0.0016189	0.00164195	0.00204023	0.00206471	0.00177619	0.0015799	0.00168248	0.00178975	0.00201723	0.00200172	0.00241362	0.00226568	0.002239	0.00190819	0.00208557	0.00204142	0.00241429	0.00219857	0.00233517	0.00223452	0.00233509	0.00226749	0.00226463	0.00237542	0.00219147	0.00221153	0.00213145	0.00253019	0.00228744	0.00221095	0.00212713
[truncated: 958 more columns]

## Sheet: RACE Spectra
Figure 4
Spectra	1897.91	1896.76	1895.61	1894.46	1893.31	1892.16	1891.01	1889.85	1888.7	1887.55	1886.4	1885.25	1884.09	1882.94	1881.79	1880.63	1879.48	1878.32	1877.17	1876.02	1874.86	1873.71	1872.55	1871.4	1870.24	1869.08	1867.93	1866.77	1865.62	1864.46	1863.3	1862.14	1860.99	1859.83	1858.67	1857.51	1856.36	1855.2	1854.04	1852.88	1851.72	1850.56	1849.4	1848.24	1847.08	1845.92	1844.76	1843.6	1842.44
I_ObOb_Spectrum161	-0.000124671	-7.12091e-05	-1.77472e-05	-2.63883e-05	-8.6799e-06	6.67996e-05	8.81733e-05	0.000115678	0.000180946	0.000199437	0.000246956	0.000309555	0.000329252	0.000377415	0.000407547	0.000404783	0.000392442	0.000388772	0.000401594	0.000442813	0.000449589	0.000478422	0.000488101	0.000465379	0.000491347	0.000502599	0.00050132	0.000493358	0.000479557	0.000462385	0.000471925	0.000473021	0.000498293	0.000576345	0.00057487	0.000592499	0.000625288	0.000638434	0.000619045	0.000645534	0.000617578	0.000626553	0.000663302	0.000630741	0.000623348	0.000640136	0.000600156	0.000579849	0.000615569
I_ObOb_Spectrum229	-8.69916e-05	-6.99846e-05	-5.29776e-05	-7.65035e-05	-1.05636e-05	3.3664e-05	8.13767e-05	0.000125918	0.000187321	0.000170895	0.000212955	0.00026099	0.000256954	0.000293611	0.000342529	0.000329485	0.000320179	0.00036681	0.000421038	0.000447959	0.000503817	0.000488073	0.000492868	0.000478384	0.00057434	0.000607094	0.000684902	0.000678604	0.000670699	0.000662183	0.00065293	0.000667144	0.000722308	0.000772631	0.000751045	0.000763754	0.000788483	0.000838609	0.000827904	0.00085504	0.000836214	0.00085579	0.000853295	0.000851377	0.000848044	0.000860406	0.000826871	0.000809717	0.000842912
I_ObOb_Spectrum305	-0.000108814	-7.24243e-05	-3.60349e-05	-4.88285e-05	-2.94464e-06	5.05349e-05	0.000103526	0.000137837	0.00019916	0.000197277	0.000251562	0.000292192	0.000305263	0.000354903	0.000400812	0.000395276	0.000393481	0.000417845	0.000457406	0.000495563	0.000533789	0.000531843	0.000540378	0.000519704	0.000589505	0.00060664	0.000656307	0.000645164	0.000644198	0.000636689	0.000643217	0.000661332	0.000723007	0.000781326	0.000769894	0.000785914	0.000820017	0.000845006	0.000839202	0.000861036	0.000834987	0.000844723	0.000858885	0.000843663	0.000847752	0.000871334	0.00083791	0.000825452	0.000856008
I_ObOb_Spectrum513	-0.000125924	-5.80116e-05	9.90105e-06	2.90619e-05	2.13149e-05	6.20503e-05	0.00013967	0.000134633	0.000172048	0.000202429	0.000277814	0.000256317	0.000308435	0.000369062	0.000394975	0.000410067	0.000439237	0.000403616	0.000406275	0.000458968	0.000449886	0.000467719	0.000483239	0.000453224	0.000445253	0.000414248	0.000394309	0.000368966	0.000397681	0.000408003	0.000456764	0.000491695	0.00056955	0.000606977	0.000622301	0.000637404	0.000691026	0.000641898	0.000666627	0.000661677	0.000624728	0.000590345	0.000625103	0.000588815	0.000615948	0.000661189	0.000649381	0.000663106	0.000665481
I_ObOb_Spectrum562	-0.000111597	-2.31503e-05	6.52961e-05	0.000106086	7.38088e-05	0.000105873	0.000215408	0.000189082	0.000213349	0.000257469	0.000356354	0.000292113	0.000373084	0.000453982	0.000479967	0.000509895	0.000565316	0.000503029	0.000492189	0.000560139	0.000535175	0.000555634	0.000577027	0.000539415	0.000502737	0.000441119	0.000398277	0.000361776	0.000417431	0.000440808	0.00051996	0.000575873	0.000689957	0.000716693	0.000747069	0.000765252	0.000835274	0.000739087	0.000788122	0.000764487	0.000718464	0.000661254	0.000708947	0.00066273	0.000715162	0.000786298	0.00078693	0.000820402	0.000807236
I_ObOb_Spectrum639	-0.000126835	-4.6899e-05	3.30367e-05	5.65393e-05	4.31556e-05	9.56045e-05	0.000176999	0.000171385	0.000213867	0.000249115	0.000334312	0.00031856	0.00038029	0.000455615	0.000486908	0.000505675	0.000537419	0.000496718	0.000495469	0.000557762	0.000545935	0.000570119	0.000588133	0.000553824	0.000542996	0.000506938	0.000480771	0.000453466	0.000485119	0.000492866	0.00054907	0.000587282	0.000675893	0.000726745	0.000745839	0.000765652	0.000824745	0.00076666	0.000790744	0.00078572	0.000743822	0.00071191	0.000759168	0.000715723	0.000748891	0.000804576	0.000787915	0.000801449	0.000808204
I_ObOb_Spectrum806	-0.000133553	-7.27509e-05	-1.1949e-05	-1.39769e-05	7.82358e-06	8.07423e-05	0.000130237	0.000155904	0.000221341	0.000237272	0.000303197	0.000349241	0.000380878	0.000447457	0.000490453	0.000492721	0.000494189	0.000493731	0.000514047	0.000566086	0.000582712	0.000602162	0.000614858	0.000587151	0.000626427	0.000629085	0.00064278	0.00062839	0.000629948	0.000618557	0.000640422	0.000658192	0.000720249	0.000797612	0.000797869	0.00081939	0.000862336	0.000862712	0.000855614	0.000875418	0.000841381	0.000846562	0.000885488	0.000852704	0.000861957	0.000897227	0.000858857	0.000846908	0.000879975
I_ObOb_Spectrum842	-0.000133968	-7.19285e-05	-9.88915e-06	-1.26168e-05	5.77265e-06	8.25527e-05	0.000124399	0.000150091	0.000216671	0.000235209	0.000298181	0.000350384	0.00038119	0.000445872	0.000485899	0.000487736	0.000485822	0.000482212	0.000498663	0.000549983	0.000562123	0.00058653	0.000598968	0.00057159	0.000604877	0.000608411	0.000614859	0.000601829	0.00059958	0.000585933	0.000606309	0.000619752	0.00067303	0.000753956	0.000754891	0.000776388	0.00081781	0.000819067	0.00080822	0.000829912	0.000796347	0.000802762	0.000844552	0.000809614	0.000815296	0.000847567	0.000807647	0.000793253	0.000827984
I_ObOb_Spectrum883	-0.00010993	-7.2412e-05	-3.48936e-05	-4.32092e-05	5.91245e-06	5.18705e-05	0.000124582	0.000156256	0.0002143	0.000209348	0.00027363	0.000297546	0.000316959	0.000374731	0.000427425	0.000425085	0.000433776	0.000460979	0.000506215	0.000548869	0.000594118	0.000583088	0.000593065	0.000570544	0.000648617	0.00065977	0.000720985	0.000705787	0.000716297	0.000714927	0.000729006	0.000758918	0.000844168	0.000895581	0.000884968	0.000902079	0.000941641	0.000958107	0.000962793	0.000978616	0.000950154	0.000955171	0.000966821	0.000954034	0.000969263	0.0010034	0.000974266	0.000969217	0.000995159
I_ObOb_Spectrum919	-0.000133294	-6.46401e-05	4.01361e-06	8.72823e-06	2.00565e-05	9.21337e-05	0.000148218	0.00016647	0.000228324	0.000250733	0.000322974	0.000357538	0.000398411	0.000470123	0.000510927	0.000517747	0.000526034	0.000513948	0.000527321	0.000583992	0.000592149	0.000615537	0.000630013	0.000599666	0.000625	0.000617585	0.000618483	0.000600859	0.000609158	0.000601011	0.000632322	0.00065457	0.000723198	0.000798604	0.000804354	0.000826571	0.000874408	0.000859126	0.00085816	0.000872664	0.000835507	0.000832738	0.000877428	0.000839701	0.000854971	0.000896786	0.00086172	0.00085497	0.000883378
NI_ObOb_Spectrum66	0.000148308	0.000151925	0.000155541	0.000156067	0.000173255	0.000159755	0.000197733	0.000198693	0.000206807	0.000213302	0.000228209	0.000195679	0.000197898	0.000184809	0.000183094	0.000183202	0.000195804	0.00019219	0.000209738	0.000211625	0.000216656	0.000210046	0.000214505	0.000214505	0.000218816	0.00021957	0.000228941	0.000223417	0.000234348	0.00025436	0.00026237	0.000275417	0.000286503	0.000263842	0.00026384	0.000259316	0.000276697	0.000279857	0.000301669	0.000301747	0.000299801	0.000270403	0.00025052	0.000256012	0.000254105	0.000246994	0.000261783	0.000274965	0.000262988
NI_ObOb_Spectrum134	0.000244109	0.000253227	0.000262345	0.000261278	0.000269276	0.000269614	0.000287335	0.000289262	0.000302102	0.000315086	0.000324079	0.000311468	0.000312836	0.000299051	0.00029193	0.000291028	0.000294139	0.00028295	0.000290195	0.000292376	0.000286482	0.000293688	0.000297723	0.000297264	0.000287984	0.000290861	0.000281636	0.000279251	0.000279749	0.000291592	0.000296179	0.000298132	0.000288995	0.000280477	0.000282429	0.000279158	0.000293146	0.000298137	0.000308401	0.00031385	0.000311723	0.000288223	0.000278801	0.000277033	0.000266847	0.00025453	0.000262318	0.000267727	0.000262282
NI_ObOb_Spectrum292	0.000304998	0.000312044	0.000319091	0.000317615	0.00032487	0.000323061	0.000338602	0.00033974	0.000350704	0.000363141	0.000369651	0.000355958	0.000355856	0.000339384	0.000330496	0.000329131	0.000331592	0.000320124	0.000326545	0.000326782	0.000320006	0.000326721	0.000330133	0.000330364	0.000319513	0.000322435	0.000312284	0.000310246	0.000310037	0.000321906	0.000325317	0.000326125	0.000313999	0.000303091	0.000304738	0.000300525	0.000312943	0.000318232	0.000328209	0.000333164	0.000331924	0.000308029	0.000297119	0.000296078	0.000284861	0.000270719	0.000279342	0.000284656	0.000278148
NI_ObOb_Spectrum301	0.000219522	0.00022875	0.000237979	0.000231113	0.000242079	0.000255503	0.000256613	0.000266264	0.000287558	0.000300442	0.000303482	0.000315571	0.000311058	0.000296608	0.000290121	0.000285688	0.000277798	0.00027141	0.000278174	0.000279483	0.000274348	0.000288536	0.000291749	0.000292406	0.000287277	0.000299683	0.000289471	0.000291666	0.000280734	0.000284326	0.000280606	0.000272988	0.000248922	0.000255089	0.000254522	0.000253004	0.000262609	0.000280996	0.000278752	0.000292819	0.000292139	0.000280261	0.000275794	0.000272277	0.000253354	0.000235064	0.000234351	0.000230442	0.000234886
NI_ObOb_Spectrum502	0.000255735	0.000270005	0.000284274	0.00028329	0.000286027	0.000295315	0.000304459	0.000306857	0.000323243	0.000340532	0.000348817	0.000346708	0.000349579	0.000338132	0.000329429	0.00032877	0.000327933	0.000312044	0.000313817	0.000318072	0.000306421	0.000321613	0.000326037	0.000324571	0.000308217	0.000311274	0.000291907	0.000290652	0.000286771	0.000294447	0.000298945	0.00029631	0.000279495	0.000280254	0.000283948	0.000282176	0.000295911	0.00030023	0.000305065	0.000313229	0.000310067	0.000289534	0.000287404	0.000280819	0.000267696	0.000254747	0.00025839	0.000260166	0.000258655
NI_ObOb_Spectrum582	3.38298e-05	5.20556e-05	7.02814e-05	6.41717e-05	7.54769e-05	0.000101106	0.000103938	0.000117066	0.000146788	0.00016323	0.000173455	0.000196058	0.000196418	0.000191786	0.000190453	0.000187261	0.000178644	0.000171533	0.000178493	0.000186967	0.000182262	0.000202155	0.000207437	0.00020542	0.000202747	0.00021591	0.000204173	0.000206104	0.000194432	0.000195224	0.000194474	0.000187644	0.000168614	0.00018809	0.000188968	0.000191331	0.000205467	0.000223774	0.000218809	0.000236425	0.000232454	0.000224318	0.000228394	0.000220143	0.000202481	0.00018933	0.000183132	0.000176969	0.000187537
NI_ObOb_Spectrum818	0.000306034	0.000303389	0.000300744	0.000294909	0.000312746	0.000303868	0.000321226	0.000326563	0.000336443	0.000341176	0.000343515	0.000328806	0.000321365	0.000299293	0.000292751	0.000288308	0.000289473	0.000289275	0.000304205	0.000299385	0.000302533	0.000300306	0.000302166	0.000305217	0.000308576	0.000317845	0.000323825	0.000323256	0.000322175	0.000335296	0.000332487	0.000333862	0.000322999	0.000305536	0.000302333	0.000296382	0.000305348	0.000321227	0.000331491	0.000337589	0.00033956	0.000318715	0.000298263	0.000304548	0.000291807	0.000273806	0.000283891	0.000288795	0.000282049
NI_ObOb_Spectrum900	0.000328541	0.000326537	0.000324533	0.000318903	0.000335067	0.000326985	0.000342548	0.00034732	0.000357045	0.000362691	0.000364455	0.00035056	0.000343362	0.000321042	0.00031351	0.000309163	0.000309775	0.000308021	0.00032139	0.000316527	0.000317917	0.000317108	0.000318917	0.000321838	0.000322717	0.000331496	0.00033472	0.000334244	0.000332504	0.000345088	0.000342368	0.000342801	0.000329961	0.000313188	0.000310446	0.000304449	0.000313146	0.000328186	0.000337741	0.000343869	0.000345746	0.000324771	0.000305337	0.000310731	0.000297403	0.000278984	0.00028878	0.000293283	0.000286595
NI_ObOb_Spectrum929	0.000264998	0.000272467	0.000279936	0.000280549	0.000288704	0.000282537	0.000306914	0.000306208	0.000315245	0.000327113	0.000337614	0.000314799	0.000317345	0.000302764	0.000295515	0.00029555	0.000302822	0.00029123	0.000299731	0.000301325	0.000296408	0.000299489	0.000303557	0.000303108	0.000293952	0.000293861	0.000287168	0.000283179	0.000288071	0.000303388	0.000310307	0.000316049	0.000312763	0.000297152	0.000299402	0.000295076	0.000310139	0.000311217	0.000326506	0.000328565	0.000326397	0.000298626	0.000285723	0.000285754	0.000278769	0.000268128	0.000279617	0.000288696	0.00027911
NI_ObOb_Spectrum944	0.000244782	0.000250616	0.000256449	0.000255357	0.000266559	0.000261149	0.000284282	0.000285809	0.000296285	0.000306526	0.000315934	0.000296537	0.000296975	0.000281717	0.000275547	0.000274499	0.000280132	0.000271828	0.000282438	0.000283278	0.000280956	0.000283075	0.00028683	0.000286977	0.000282052	0.000284702	0.000281793	0.000278655	0.000281958	0.000296426	0.000301097	0.000305958	0.000301702	0.000287225	0.000288086	0.000283835	0.000297951	0.000303207	0.000316931	0.000320567	0.000319069	0.000293642	0.000279604	0.000280854	0.000272569	0.00026068	0.000271101	0.000278824	0.000270805
[truncated: 956 more columns]

## Sheet: Raman Cell types via capsule
Figure 5
Spectra	1898.93	1897.78	1896.63	1895.48	1894.33	1893.18	1892.03	1890.87	1889.72	1888.57	1887.42	1886.27	1885.11	1883.96	1882.81	1881.65	1880.5	1879.35	1878.19	1877.04	1875.88	1874.73	1873.57	1872.42	1871.26	1870.11	1868.95	1867.79	1866.64	1865.48	1864.33	1863.17	1862.01	1860.85	1859.7	1858.54	1857.38	1856.22	1855.06	1853.9	1852.75	1851.59	1850.43	1849.27	1848.11	1846.95	1845.79	1844.63	1843.47
I_CTRLN_3weeks_Spectrum19	0.000287822	0.000283615	0.000279409	0.00030587	0.000369539	0.000363352	0.000388131	0.000463682	0.000499143	0.000529321	0.000509325	0.00049833	0.000499936	0.000596842	0.000549949	0.000590554	0.00056982	0.00054608	0.000473962	0.00053747	0.000498706	0.000411202	0.000378901	0.000373717	0.000289666	0.000344243	0.000449949	0.000480397	0.000468241	0.000441091	0.000411794	0.000464254	0.000423834	0.000455936	0.000458421	0.000529596	0.000575482	0.000697028	0.000633173	0.000660829	0.000617359	0.000437352	0.000412601	0.00046077	0.000421144	0.000392389	0.000407277	0.000415639	0.000395273
I_CTRLN_3weeks_Spectrum42	8.01675e-05	0.000121774	0.000163381	0.000189134	0.000208963	0.000228794	0.000195199	0.000217497	0.000254231	0.000357592	0.000310795	0.000347899	0.000356378	0.000389657	0.000357171	0.000420307	0.000344758	0.000323126	0.000347145	0.000435444	0.000453658	0.0004409	0.000418514	0.000396371	0.000250347	0.000279647	0.000394201	0.0004193	0.000381595	0.000390897	0.00040205	0.000415423	0.000412016	0.000437482	0.000415817	0.000412044	0.000472679	0.000538375	0.000486736	0.000537138	0.000517585	0.000321349	0.00033055	0.000359127	0.000333421	0.000297114	0.00031005	0.000321401	0.000292305
[truncated: 18 more rows]
[truncated: 958 more columns]

## Sheet: Raman NOD vs ctrl ConceptProof
Figure 5
[truncated: 51 more rows]
[truncated: 871 more columns]

## Sheet: FTIR NOD cell types
Supplementary Figure 1
Spectra	951	953	955	956	958	960	962	964	966	968	970	972	974	976	978	980	982	983	985	987	989	991	993	995	997	999	1001	1003	1005	1007	1009	1010	1012	1014	1016	1018	1020	1022	1024	1026	1028	1030	1032	1034	1036	1037	1039	1041	1043
[truncated: 30 more rows]
[truncated: 418 more columns]

[truncated: 4 more sheets: Raman NOD cell types, FTIR RIP-hIAPP amyloids, Raman RIP-hIAPP amyloids, Notations]
